# Supplementary material for: ﻿A new species of Kodormus Barber, with a redescription of the genus, taxonomic notes, and a key to the species of the genus (Hemiptera, Heteroptera, Reduviidae, Stenopodainae)
Source: Zookeys. 2023 Oct 6;1181:265–98. doi: 10.3897/zookeys.1181.108463 (PMC10576240; doi:10.3897/zookeys.1181.108463)
Supplement: XML Treatment for Kodormus barberi [file zookeys.1181.108463-treatment2.xml]

<!DOCTYPE tp:taxon-treatment
  PUBLIC "-//TaxonX//DTD Taxonomic Treatment Publishing DTD v0 20100105//EN" "tax-treatment-NSO.dtd">
<tp:taxon-treatment xmlns:tp="http://www.plazi.org/taxpub"><tp:treatment-meta><kwd-group><label>Taxon classification</label><kwd>
              <named-content content-type="kingdom">Animalia</named-content>
            </kwd><kwd>
              <named-content content-type="order">Hemiptera</named-content>
            </kwd><kwd>
              <named-content content-type="family">Reduviidae</named-content>
            </kwd></kwd-group><mixed-citation publication-type="journal"><person-group><name><surname>Gil-Santana</surname><given-names>Hélcio R.</given-names></name><name><surname>Bérenger</surname><given-names>Jean-Michel</given-names></name><name><surname>Oliveira</surname><given-names>Jader</given-names></name></person-group><article-title>﻿A new species of <italic><tp:taxon-name><tp:taxon-name-part taxon-name-part-type="genus" reg="Kodormus">Kodormus</tp:taxon-name-part></tp:taxon-name></italic> Barber, with a redescription of the genus, taxonomic notes, and a key to the species of the genus (<tp:taxon-name><tp:taxon-name-part taxon-name-part-type="order">Hemiptera</tp:taxon-name-part></tp:taxon-name>, <tp:taxon-name><tp:taxon-name-part taxon-name-part-type="suborder">Heteroptera</tp:taxon-name-part></tp:taxon-name>, <tp:taxon-name><tp:taxon-name-part taxon-name-part-type="family">Reduviidae</tp:taxon-name-part></tp:taxon-name>, <tp:taxon-name><tp:taxon-name-part taxon-name-part-type="subfamily">Stenopodainae</tp:taxon-name-part></tp:taxon-name>)</article-title><source>Zookeys</source><day>06</day><month>10</month><year>2023</year><volume>1181</volume><fpage>265</fpage><lpage>298</lpage><pub-id pub-id-type="doi">10.3897/zookeys.1181.108463</pub-id></mixed-citation></tp:treatment-meta><tp:nomenclature><label>﻿</label><tp:taxon-name>
            <object-id xmlns:xlink="http://www.w3.org/1999/xlink" content-type="arpha" xlink:type="simple">53AC19B3-9515-5BF0-AAB5-36044986A156</object-id>
            <tp:taxon-name-part taxon-name-part-type="genus" reg="Kodormus">Kodormus</tp:taxon-name-part>
            <tp:taxon-name-part taxon-name-part-type="species" reg="barberi">barberi</tp:taxon-name-part>
          </tp:taxon-name><tp:taxon-authority>(Costa Lima, 1941)</tp:taxon-authority><xref ref-type="fig" rid="F1">Figs 1–4</xref><xref ref-type="fig" rid="F2">, 5–10</xref><xref ref-type="fig" rid="F3">, 11–16</xref><xref ref-type="fig" rid="F4">, 17–26</xref><xref ref-type="fig" rid="F5">, 27–33</xref><xref ref-type="fig" rid="F6">, 34–41</xref><xref ref-type="fig" rid="F7">, 42–50</xref><tp:nomenclature-citation-list><tp:nomenclature-citation><tp:taxon-name>
                <tp:taxon-name-part taxon-name-part-type="genus" reg="Ocrioessa">Ocrioessa</tp:taxon-name-part>
                <tp:taxon-name-part taxon-name-part-type="species" reg="barberi">barberi</tp:taxon-name-part>
              </tp:taxon-name><comment>Costa Lima, 1941: 339–341, figs 2, 5–6; <xref ref-type="bibr" rid="B24">Rodrigues et al. 2017</xref>: 188 [catalog of type specimens; present combination cited], fig. 75 [holotype, dorsal view], table 1 [citation; present combination cited].</comment></tp:nomenclature-citation><tp:nomenclature-citation><tp:taxon-name>
                <tp:taxon-name-part taxon-name-part-type="genus" reg="Kodormus">Kodormus</tp:taxon-name-part>
                <tp:taxon-name-part taxon-name-part-type="species" reg="barberi">barberi</tp:taxon-name-part>
              </tp:taxon-name><comment>; Costa Lima and Campos Seabra 1944: 507 [new combination]; <xref ref-type="bibr" rid="B7">Costa Lima and Campos Seabra 1945</xref>: 159 [checklist; new combination reinforced]; <xref ref-type="bibr" rid="B32">Wygodzinsky 1949</xref>: 66 [catalog]; <xref ref-type="bibr" rid="B22">Maldonado 1990</xref>: 506 [catalog]; <xref ref-type="bibr" rid="B3">Bérenger and Maldonado 1996</xref>: 35 [citation], figs 9, 37 [distinguishing features]; <xref ref-type="bibr" rid="B16">Gil-Santana and Alencar 2001</xref>: 173 [checklist; as a misidentification of <tp:taxon-name><tp:taxon-name-part taxon-name-part-type="genus" reg="Kodormus">K.</tp:taxon-name-part><tp:taxon-name-part taxon-name-part-type="species" reg="davidmartinsi">davidmartinsi</tp:taxon-name-part></tp:taxon-name> sp. nov.; see below]; <xref ref-type="bibr" rid="B8">Forero 2004</xref>: 166 [citation].</comment></tp:nomenclature-citation></tp:nomenclature-citation-list></tp:nomenclature><tp:treatment-sec sec-type="notes" id="SECID0ED1AE"><title>Notes.</title><p><xref ref-type="bibr" rid="B5">Costa Lima (1941)</xref> described <italic><tp:taxon-name><tp:taxon-name-part taxon-name-part-type="genus" reg="Ocrioessa">Ocrioessa</tp:taxon-name-part><tp:taxon-name-part taxon-name-part-type="species" reg="barberi">barberi</tp:taxon-name-part></tp:taxon-name></italic> based on a male holotype (Figs <xref ref-type="fig" rid="F1">1</xref>, <xref ref-type="fig" rid="F1">2</xref>) and a male paratype, both from southeast Brazil (States of Rio de Janeiro and São Paulo, respectively). It is noteworthy that <xref ref-type="bibr" rid="B5">Costa Lima (1941)</xref> argued that <italic><tp:taxon-name><tp:taxon-name-part taxon-name-part-type="genus" reg="Kodormus">Kodormus</tp:taxon-name-part><tp:taxon-name-part taxon-name-part-type="species" reg="bruneosus">bruneosus</tp:taxon-name-part></tp:taxon-name></italic> should belong to <italic><tp:taxon-name><tp:taxon-name-part taxon-name-part-type="genus" reg="Ocrioessa">Ocrioessa</tp:taxon-name-part></tp:taxon-name></italic>, while <italic><tp:taxon-name><tp:taxon-name-part taxon-name-part-type="genus" reg="Ocrioessa">O.</tp:taxon-name-part><tp:taxon-name-part taxon-name-part-type="species" reg="barberi">barberi</tp:taxon-name-part></tp:taxon-name></italic> would be extremely close to this species. He additionally stated that <italic><tp:taxon-name><tp:taxon-name-part taxon-name-part-type="genus" reg="Ocrioessa">O.</tp:taxon-name-part><tp:taxon-name-part taxon-name-part-type="species" reg="barberi">barberi</tp:taxon-name-part></tp:taxon-name></italic> could not be subsumed to the other two species of <italic><tp:taxon-name><tp:taxon-name-part taxon-name-part-type="genus" reg="Ocrioessa">Ocrioessa</tp:taxon-name-part></tp:taxon-name></italic> because both presented pads in fore tibiae (<xref ref-type="bibr" rid="B1">Barber 1930</xref>) while the latter were absent in fore tibiae of <italic><tp:taxon-name><tp:taxon-name-part taxon-name-part-type="genus" reg="Kodormus">Kodormus</tp:taxon-name-part></tp:taxon-name></italic>, accordingly with its description (<xref ref-type="bibr" rid="B1">Barber 1930</xref>). Despite these statements, <xref ref-type="bibr" rid="B5">Costa Lima (1941)</xref> did not propose any formal synonym between <italic><tp:taxon-name><tp:taxon-name-part taxon-name-part-type="genus" reg="Ocrioessa">Ocrioessa</tp:taxon-name-part></tp:taxon-name></italic> and <italic><tp:taxon-name><tp:taxon-name-part taxon-name-part-type="genus" reg="Kodormus">Kodormus</tp:taxon-name-part></tp:taxon-name></italic>. Costa Lima and Campos Seabra (1944), however, concluded that <italic><tp:taxon-name><tp:taxon-name-part taxon-name-part-type="genus" reg="Kodormus">Kodormus</tp:taxon-name-part></tp:taxon-name></italic> was really distinct from <italic><tp:taxon-name><tp:taxon-name-part taxon-name-part-type="genus" reg="Ocrioessa">Ocrioessa</tp:taxon-name-part></tp:taxon-name></italic>, establishing the new combination, <italic><tp:taxon-name><tp:taxon-name-part taxon-name-part-type="genus" reg="Kodormus">Kodormus</tp:taxon-name-part><tp:taxon-name-part taxon-name-part-type="species" reg="barberi">barberi</tp:taxon-name-part></tp:taxon-name></italic>, which was reinforced by <xref ref-type="bibr" rid="B7">Costa Lima and Campos Seabra (1945)</xref>.</p><fig id="F1" position="float" orientation="portrait"><object-id xmlns:xlink="http://www.w3.org/1999/xlink" content-type="doi" xlink:type="simple">10.3897/zookeys.1181.108463.figures1-4</object-id><object-id xmlns:xlink="http://www.w3.org/1999/xlink" content-type="arpha" xlink:type="simple">E5CCE859-AE7A-5154-8A7F-1331B4961D32</object-id><label>Figures 1–4.</label><caption><p><italic><tp:taxon-name><tp:taxon-name-part taxon-name-part-type="genus" reg="Kodormus">Kodormus</tp:taxon-name-part><tp:taxon-name-part taxon-name-part-type="species" reg="barberi">barberi</tp:taxon-name-part></tp:taxon-name></italic> (Costa Lima, 1941) <bold>1, 2</bold> male holotype deposited in <abbrev xmlns:xlink="http://www.w3.org/1999/xlink" xlink:title="“Coleção Costa Lima” in the “Coleção Entomológica do Instituto Oswaldo Cruz”" id="ABBRID0EG6AE" xlink:type="simple">CEIOC</abbrev><bold>1</bold> dorsal view <bold>2</bold> labels <bold>3, 4</bold> non-type specimen, males, dorsal view <bold>4</bold> living specimen. Scale bars: 5.0 mm (<bold>1, 3</bold>).</p></caption><graphic xmlns:xlink="http://www.w3.org/1999/xlink" xlink:href="zookeys-1181-265_article-108463__-g001.jpg" position="float" orientation="portrait" xlink:type="simple" id="oo_917559.jpg"><uri content-type="original_file" xlink:type="simple">https://binary.pensoft.net/fig/917559</uri></graphic></fig></tp:treatment-sec><tp:treatment-sec sec-type="type material" id="SECID0EZ6AE"><title>Type material examined.</title><p><italic><tp:taxon-name><tp:taxon-name-part taxon-name-part-type="genus" reg="Ocrioessa">Ocrioessa</tp:taxon-name-part><tp:taxon-name-part taxon-name-part-type="species" reg="barberi">barberi</tp:taxon-name-part></tp:taxon-name></italic> Costa Lima, 1941. Brazil: <bold><italic>Male holotype</italic></bold>: [printed label] ANGRA – JUSSARAL / TRAV. [= Travassos] &amp; ALMEIDA [leg.] / 8 [handwritten] 4 -[1]935 // [framed typewritten label] 4522 // [framed printed label] HOLOTYPO (<abbrev xmlns:xlink="http://www.w3.org/1999/xlink" xlink:title="“Coleção Costa Lima” in the “Coleção Entomológica do Instituto Oswaldo Cruz”" id="ABBRID0EOAAG" xlink:type="simple">CEIOC</abbrev>).</p></tp:treatment-sec><tp:treatment-sec sec-type="Additional specimens" id="SECID0ESAAG"><title>Additional specimens.</title><p><italic><tp:taxon-name><tp:taxon-name-part taxon-name-part-type="genus" reg="Kodormus">Kodormus</tp:taxon-name-part><tp:taxon-name-part taxon-name-part-type="species" reg="barberi">barberi</tp:taxon-name-part></tp:taxon-name></italic> (Costa Lima, 1941). Brazil: Rio de Janeiro: <italic><tp:taxon-name><tp:taxon-name-part taxon-name-part-type="genus" reg="Kodormus">Kodormus</tp:taxon-name-part></tp:taxon-name></italic> / <italic><tp:taxon-name><tp:taxon-name-part taxon-name-part-type="genus" reg="Kodormus"/><tp:taxon-name-part taxon-name-part-type="species" reg="barberi">barberi</tp:taxon-name-part></tp:taxon-name></italic> / (Costa Lima) [handwritten] / Wygodzinsky det. [printed] ’64 [handwritten] // J. F. Zikán [printed vertically at left side] / Itatiaya [printed] 700 m [handwritten] / [printed] E. [State of] Rio [de Janeiro] – Brasil [Brazil] / [handwritten] 15.-X.-1935 Z. [?] // [framed printed label] <abbrev xmlns:xlink="http://www.w3.org/1999/xlink" xlink:title="Coleção de Triatomíneos do Instituto Oswaldo Cruz" id="ABBRID0EUBAG" xlink:type="simple">CTIOC</abbrev> / N°. 855, 1 male; <italic><tp:taxon-name><tp:taxon-name-part taxon-name-part-type="genus" reg="Kodormus">Kodormus</tp:taxon-name-part></tp:taxon-name></italic> / <italic><tp:taxon-name><tp:taxon-name-part taxon-name-part-type="genus" reg="Kodormus"/><tp:taxon-name-part taxon-name-part-type="species" reg="barberi">barberi</tp:taxon-name-part></tp:taxon-name></italic> / (Costa Lima) [handwritten] / Wygodzinsky det. [printed] ’64 [handwritten] // J. F. Zikán [printed vertically at left side] / Itatiaya [printed] 700 m [handwritten] / [printed] E. [State of] Rio [de Janeiro] – Brasil [Brazil] / [handwritten] 13.-IX.-1941 Z. [?] // [printed label] Coleção [Collection] J. F. Zikan // [framed printed label] <abbrev xmlns:xlink="http://www.w3.org/1999/xlink" xlink:title="Coleção de Triatomíneos do Instituto Oswaldo Cruz" id="ABBRID0EJCAG" xlink:type="simple">CTIOC</abbrev> / N°. 856, 1 male; São Paulo: [printed label] SALESÓPOLIS (BORACÉA) / S. PAULO – 24–IX–[1]946 / TRAVASSOS &amp; VENTEL [leg.] // [framed printed label] <abbrev xmlns:xlink="http://www.w3.org/1999/xlink" xlink:title="Coleção de Triatomíneos do Instituto Oswaldo Cruz" id="ABBRID0ENCAG" xlink:type="simple">CTIOC</abbrev> / N°. 851, 1 male; <italic><tp:taxon-name><tp:taxon-name-part taxon-name-part-type="genus" reg="Kodormus">Kodormus</tp:taxon-name-part></tp:taxon-name></italic> / <italic><tp:taxon-name><tp:taxon-name-part taxon-name-part-type="genus" reg="Kodormus"/><tp:taxon-name-part taxon-name-part-type="species" reg="barberi">barberi</tp:taxon-name-part></tp:taxon-name></italic> / (Costa Lima) [handwritten] / Wygodzinsky det. [printed] ’64 [handwritten] // [printed label] SALESÓPOLIS (BORACÉA) / S. PAULO – 24–9–[1]946 / TRAVASSOS &amp;VANSOLINI [<italic>sic</italic>], [leg.] // [printed label] Instituto Osvaldo Cruz // [handwritten label] desenhado [drawn] // [framed printed label] <abbrev xmlns:xlink="http://www.w3.org/1999/xlink" xlink:title="Coleção de Triatomíneos do Instituto Oswaldo Cruz" id="ABBRID0EEDAG" xlink:type="simple">CTIOC</abbrev> / N°. 852, 1 male; [printed label] SALESÓPOLIS (BORACÉA) / S. PAULO – 24–9–[1]946 / TRAVASSOS &amp;VANSOLINI [<italic>sic</italic>], [leg.] // [framed printed label] <abbrev xmlns:xlink="http://www.w3.org/1999/xlink" xlink:title="Coleção de Triatomíneos do Instituto Oswaldo Cruz" id="ABBRID0EKDAG" xlink:type="simple">CTIOC</abbrev> / N°. 853, 1 male; <italic><tp:taxon-name><tp:taxon-name-part taxon-name-part-type="genus" reg="Kodormus">Kodormus</tp:taxon-name-part></tp:taxon-name></italic> / <italic><tp:taxon-name><tp:taxon-name-part taxon-name-part-type="genus" reg="Kodormus"/><tp:taxon-name-part taxon-name-part-type="species" reg="barberi">barberi</tp:taxon-name-part></tp:taxon-name></italic> / (Costa Lima) [handwritten] / Wygodzinsky det. [printed] ’64 [handwritten] // [printed label] SALESÓPOLIS (BORACÉA) / S. PAULO – 24–9–[1]946 / TRAVASSOS &amp;VANSOLINI [<italic>sic</italic>], [leg.] // [framed printed label] <abbrev xmlns:xlink="http://www.w3.org/1999/xlink" xlink:title="Coleção de Triatomíneos do Instituto Oswaldo Cruz" id="ABBRID0EBEAG" xlink:type="simple">CTIOC</abbrev> / N°. 854, 1 male (<abbrev xmlns:xlink="http://www.w3.org/1999/xlink" xlink:title="Coleção de Triatomíneos do Instituto Oswaldo Cruz" id="ABBRID0EFEAG" xlink:type="simple">CTIOC</abbrev>).</p></tp:treatment-sec><tp:treatment-sec sec-type="diagnosis" id="SECID0EJEAG"><title>Diagnosis.</title><p><italic><tp:taxon-name><tp:taxon-name-part taxon-name-part-type="genus" reg="Kodormus">Kodormus</tp:taxon-name-part><tp:taxon-name-part taxon-name-part-type="species" reg="barberi">barberi</tp:taxon-name-part></tp:taxon-name></italic> can be separated from other species of the genus by the more developed and larger integumental setigerous tubercles, longer and more conspicuous processes on the disc of fore lobe of pronotum, humeral angles, scutellum and acute latero-distal margins of abdominal segment VII.</p></tp:treatment-sec><tp:treatment-sec sec-type="description" id="SECID0E1EAG"><title>Description.</title><p><bold>Male.</bold> Figs <xref ref-type="fig" rid="F1">1</xref>, <xref ref-type="fig" rid="F1">3</xref>–<xref ref-type="fig" rid="F7">50</xref>. <bold><italic>Total length</italic></bold>: 17.0–19.0 mm; maximum width of abdomen (between apices of connexival prominences of segment V): 5.5–6.8 mm. <bold><italic>Coloration</italic></bold> (Figs <xref ref-type="fig" rid="F1">1</xref>, <xref ref-type="fig" rid="F1">3</xref>–<xref ref-type="fig" rid="F2">5</xref>, <xref ref-type="fig" rid="F3">11</xref>, <xref ref-type="fig" rid="F4">17</xref>, <xref ref-type="fig" rid="F4">20</xref>, <xref ref-type="fig" rid="F4">21</xref>, <xref ref-type="fig" rid="F4">24</xref>, <xref ref-type="fig" rid="F4">26</xref>, <xref ref-type="fig" rid="F6">34</xref>, <xref ref-type="fig" rid="F6">36</xref>, <xref ref-type="fig" rid="F6">41</xref>): generally brownish; scattered ill-defined and variable darkened and pale markings or portions along the body and legs; pedicel variably paler with apex darkened; apices of femora pale, more extensively on fore femora; apices of prominences of humeri, scutellum and metascutum paler; connexivum paler with prominences darkened; pale portions on fore femora and connexivum sometimes with a greenish to a yellowish tinge. <bold><italic>Structure</italic></bold> and <bold><italic>vestiture</italic></bold>: Dorsal surface of head with several large setigerous tubercles (Figs <xref ref-type="fig" rid="F2">5</xref>, <xref ref-type="fig" rid="F2">6</xref>, <xref ref-type="fig" rid="F3">11–14</xref>). Postocular region of the head with only one posterolateral ramose setigerous process at each side (Figs <xref ref-type="fig" rid="F2">5</xref>, <xref ref-type="fig" rid="F2">6</xref>, <xref ref-type="fig" rid="F2">9</xref>, <xref ref-type="fig" rid="F2">10</xref>, <xref ref-type="fig" rid="F3">14</xref>). Tubercles on disc of fore lobe, elevated, thick and spiniform (Fig. <xref ref-type="fig" rid="F3">11</xref>). Humeral angle with an elongated and thick process (Figs <xref ref-type="fig" rid="F4">17</xref>, <xref ref-type="fig" rid="F4">20–22</xref>). Process of scutellum moderately elongated (23–25). Coxae, femora and tibiae (except fore tibiae) generally covered by numerous large setigerous tubercles (Figs <xref ref-type="fig" rid="F4">26</xref>–<xref ref-type="fig" rid="F5">29</xref>, <xref ref-type="fig" rid="F6">34</xref>, <xref ref-type="fig" rid="F6">36</xref>). Middle tibiae slightly curved; straight in some individuals (Figs <xref ref-type="fig" rid="F1">1</xref>, <xref ref-type="fig" rid="F1">3</xref>, <xref ref-type="fig" rid="F6">34</xref>). Fore tarsi bi-segmented; the second segment ~ 3× as long as the first segment (Figs <xref ref-type="fig" rid="F5">32</xref>, <xref ref-type="fig" rid="F5">33</xref>). Hemelytra with distal cross vein variably distinct or not distinct; membrane of hemelytra varying from not reaching to slightly surpassing apex of abdomen (Figs <xref ref-type="fig" rid="F1">1</xref>, <xref ref-type="fig" rid="F1">3</xref>, <xref ref-type="fig" rid="F1">4</xref>). Connexival margins prominently lobulated at posterolateral angles of segments II–VI; short, but progressively larger from segment II to V, the latter, although variably in shape among the specimens, is always the largest, while that on segment VI has a dimension similar or slightly larger in comparison to the prominences on segments II–III (Figs <xref ref-type="fig" rid="F1">1</xref>, <xref ref-type="fig" rid="F1">3</xref>, <xref ref-type="fig" rid="F1">4</xref>, <xref ref-type="fig" rid="F6">39</xref>). Lateroapical margins of last abdominal segment prominent, acute or faintly curved (Figs <xref ref-type="fig" rid="F1">1</xref>, <xref ref-type="fig" rid="F1">3</xref>, <xref ref-type="fig" rid="F1">4</xref>, <xref ref-type="fig" rid="F6">40</xref>, <xref ref-type="fig" rid="F6">41</xref>). <bold><italic>Male genitalia</italic></bold> (Figs <xref ref-type="fig" rid="F6">41</xref>–<xref ref-type="fig" rid="F7">50</xref>): medial process of pygophore small, straight, spiniform in anterior view (Fig. <xref ref-type="fig" rid="F7">43</xref>).</p><fig id="F2" position="float" orientation="portrait"><object-id xmlns:xlink="http://www.w3.org/1999/xlink" content-type="doi" xlink:type="simple">10.3897/zookeys.1181.108463.figures5-10</object-id><object-id xmlns:xlink="http://www.w3.org/1999/xlink" content-type="arpha" xlink:type="simple">D8BFAC26-6C01-552F-A014-7F25A98FE3F5</object-id><label>Figures 5–10.</label><caption><p><italic><tp:taxon-name><tp:taxon-name-part taxon-name-part-type="genus" reg="Kodormus">Kodormus</tp:taxon-name-part><tp:taxon-name-part taxon-name-part-type="species" reg="barberi">barberi</tp:taxon-name-part></tp:taxon-name></italic>, male, head <bold>5–8</bold> dorsal view <bold>5</bold> antennae, except right scape, excluded, the arrow indicates a posterolateral ramose setigerous process <bold>6–8</bold> antennae excluded <bold>7, 8</bold> anteocular portion <bold>7</bold> the arrow points to a mandibular plate <bold>8</bold> antenniferous <bold>9, 10</bold> posterolateral ramose setigerous process on postocular portion, pointed by an arrow <bold>9</bold> ventral view <bold>10</bold> dorsoposterior view. Scale bars: 2.0 mm (<bold>5</bold>); 0.5 mm (<bold>6, 9</bold>); 0.1 mm (<bold>7, 8, 10</bold>).</p></caption><graphic xmlns:xlink="http://www.w3.org/1999/xlink" xlink:href="zookeys-1181-265_article-108463__-g002.jpg" position="float" orientation="portrait" xlink:type="simple" id="oo_917560.jpg"><uri content-type="original_file" xlink:type="simple">https://binary.pensoft.net/fig/917560</uri></graphic></fig><fig id="F3" position="float" orientation="portrait"><object-id xmlns:xlink="http://www.w3.org/1999/xlink" content-type="doi" xlink:type="simple">10.3897/zookeys.1181.108463.figures11-16</object-id><object-id xmlns:xlink="http://www.w3.org/1999/xlink" content-type="arpha" xlink:type="simple">258B8192-CB4F-55E9-9CC6-2CE19D1F9BBF</object-id><label>Figures 11–16.</label><caption><p><italic><tp:taxon-name><tp:taxon-name-part taxon-name-part-type="genus" reg="Kodormus">Kodormus</tp:taxon-name-part><tp:taxon-name-part taxon-name-part-type="species" reg="barberi">barberi</tp:taxon-name-part></tp:taxon-name></italic>, male <bold>11, 12</bold> head and anterior portion of pronotum <bold>11</bold> laterodorsal view, the arrow indicates a tubercle of fore lobe of pronotum <bold>12</bold> lateral view, the arrow indicates an anterior prosternal process <bold>13, 14</bold> portions of head <bold>13</bold> anteocular portion, lateral view, the arrow indicates a mandibular plate <bold>14</bold> postocular portion, dorsolateral view, the arrow indicates a posterolateral ramose setigerous process <bold>15, 16</bold> antennal segments, lateral view <bold>15</bold> scape and basal portion of pedicel <bold>16</bold> scape and pedicel. Scale bars: 2.0 mm (<bold>11</bold>); 0.5 mm (<bold>12, 16</bold>); 0.2 mm (<bold>13–15</bold>).</p></caption><graphic xmlns:xlink="http://www.w3.org/1999/xlink" xlink:href="zookeys-1181-265_article-108463__-g003.jpg" position="float" orientation="portrait" xlink:type="simple" id="oo_917561.jpg"><uri content-type="original_file" xlink:type="simple">https://binary.pensoft.net/fig/917561</uri></graphic></fig><fig id="F4" position="float" orientation="portrait"><object-id xmlns:xlink="http://www.w3.org/1999/xlink" content-type="doi" xlink:type="simple">10.3897/zookeys.1181.108463.figures17-26</object-id><object-id xmlns:xlink="http://www.w3.org/1999/xlink" content-type="arpha" xlink:type="simple">E1061F8C-8CF9-5456-92EF-4ABFFB1F64BB</object-id><label>Figures 17–26.</label><caption><p><italic><tp:taxon-name><tp:taxon-name-part taxon-name-part-type="genus" reg="Kodormus">Kodormus</tp:taxon-name-part><tp:taxon-name-part taxon-name-part-type="species" reg="barberi">barberi</tp:taxon-name-part></tp:taxon-name></italic>, male <bold>17–19</bold> pronotum <bold>17, 18</bold> dorsal view <bold>18</bold> except humeral angles <bold>19</bold> central portion, lateral view, the arrow points to a tubercle of fore lobe <bold>20–22</bold> humeral prominences <bold>20, 21</bold> ventral view <bold>22</bold> dorsal view <bold>23–25</bold> scutellum and tubercle of metascutum <bold>23</bold> dorsal view <bold>24, 25</bold> lateral view <bold>26</bold> fore leg, lateral view. Abbreviations: <bold>s</bold>: apical tubercle of scutellum; <bold>m</bold>: tubercle of metascutum. Scale bars: 2.0 mm (<bold>17, 26</bold>); 1.0 mm (<bold>24</bold>); 0.5 mm (<bold>18–23, 25</bold>).</p></caption><graphic xmlns:xlink="http://www.w3.org/1999/xlink" xlink:href="zookeys-1181-265_article-108463__-g004.jpg" position="float" orientation="portrait" xlink:type="simple" id="oo_917562.jpg"><uri content-type="original_file" xlink:type="simple">https://binary.pensoft.net/fig/917562</uri></graphic></fig><fig id="F5" position="float" orientation="portrait"><object-id xmlns:xlink="http://www.w3.org/1999/xlink" content-type="doi" xlink:type="simple">10.3897/zookeys.1181.108463.figures27-33</object-id><object-id xmlns:xlink="http://www.w3.org/1999/xlink" content-type="arpha" xlink:type="simple">FF03E811-39E2-5ABE-A13D-4D3AB91A27A9</object-id><label>Figures 27–33.</label><caption><p><italic><tp:taxon-name><tp:taxon-name-part taxon-name-part-type="genus" reg="Kodormus">Kodormus</tp:taxon-name-part><tp:taxon-name-part taxon-name-part-type="species" reg="barberi">barberi</tp:taxon-name-part></tp:taxon-name></italic>, male, fore leg portions, lateral view <bold>27</bold> coxa and basal portion of trochanter <bold>28</bold> trochanter and basal portion of femur <bold>29</bold> middle and distal portion of femur, arrows point to ventral spiny rounded tubercles <bold>30</bold> apex of tibia and basal portion of tarsus <bold>31</bold> apex of tibia, the arrows point to the apical pad <bold>32, 33</bold> tarsus. Scale bars: 0.5 mm (<bold>27–29</bold>); 0.2 mm (<bold>32</bold>); 0.1 mm (<bold>30, 31, 33</bold>).</p></caption><graphic xmlns:xlink="http://www.w3.org/1999/xlink" xlink:href="zookeys-1181-265_article-108463__-g005.jpg" position="float" orientation="portrait" xlink:type="simple" id="oo_917563.jpg"><uri content-type="original_file" xlink:type="simple">https://binary.pensoft.net/fig/917563</uri></graphic></fig><fig id="F6" position="float" orientation="portrait"><object-id xmlns:xlink="http://www.w3.org/1999/xlink" content-type="doi" xlink:type="simple">10.3897/zookeys.1181.108463.figures34-41</object-id><object-id xmlns:xlink="http://www.w3.org/1999/xlink" content-type="arpha" xlink:type="simple">4964108C-A30A-595A-8961-E075F9A1137B</object-id><label>Figures 34–41.</label><caption><p><italic><tp:taxon-name><tp:taxon-name-part taxon-name-part-type="genus" reg="Kodormus">Kodormus</tp:taxon-name-part><tp:taxon-name-part taxon-name-part-type="species" reg="barberi">barberi</tp:taxon-name-part></tp:taxon-name></italic>, male <bold>34–36</bold> lateral view <bold>34</bold> middle leg <bold>35</bold> middle tarsus <bold>36</bold> hind leg <bold>37</bold> hind tarsus, lateroventral view <bold>38–41</bold> abdomen portions <bold>38–40</bold> dorsal view <bold>38</bold> tergite I, median portions of tergite II and basal half of tergite III <bold>39</bold> process of the connexival segment V and lateral portion of tergites V and VI <bold>40, 41</bold> apex of abdomen <bold>41</bold> ventral view. Scale bars: 5.0 mm (<bold>34, 36</bold>); 1.0 mm (<bold>41</bold>); 0.5 mm (<bold>37–40</bold>); 0.2 mm (<bold>35</bold>).</p></caption><graphic xmlns:xlink="http://www.w3.org/1999/xlink" xlink:href="zookeys-1181-265_article-108463__-g006.jpg" position="float" orientation="portrait" xlink:type="simple" id="oo_917564.jpg"><uri content-type="original_file" xlink:type="simple">https://binary.pensoft.net/fig/917564</uri></graphic></fig><fig id="F7" position="float" orientation="portrait"><object-id xmlns:xlink="http://www.w3.org/1999/xlink" content-type="doi" xlink:type="simple">10.3897/zookeys.1181.108463.figures42-50</object-id><object-id xmlns:xlink="http://www.w3.org/1999/xlink" content-type="arpha" xlink:type="simple">4806C35F-5BA8-500B-A021-F80219953EDD</object-id><label>Figures 42–50.</label><caption><p><italic><tp:taxon-name><tp:taxon-name-part taxon-name-part-type="genus" reg="Kodormus">Kodormus</tp:taxon-name-part><tp:taxon-name-part taxon-name-part-type="species" reg="barberi">barberi</tp:taxon-name-part></tp:taxon-name></italic>, male genitalia <bold>42</bold> paramere, inner view <bold>43</bold> medial process of pygophore, anterior view <bold>44</bold> phallus, lateral view <bold>45, 46</bold> dorsal view <bold>45</bold> articulatory apparatus <bold>46, 47</bold> pedicel <bold>47</bold> ventral view <bold>48</bold> dorsal phallothecal sclerite, struts and endosoma <bold>49</bold> struts <bold>50</bold> endosoma. Abbreviations: <bold>ba</bold>: basal plate arm; <bold>bb</bold>: basal plate bridge; <bold>dm</bold>: distal margin of endosoma; <bold>ds</bold>: dorsal phallothecal sclerite; <bold>ed</bold>: endosoma; <bold>pd</bold>: pedicel; <bold>st</bold>: struts. Scale bars: 0.3 mm (<bold>44</bold>); 0.2 mm (<bold>45–50</bold>); 0.1 mm (<bold>42</bold>); 0.03 mm (<bold>43</bold>).</p></caption><graphic xmlns:xlink="http://www.w3.org/1999/xlink" xlink:href="zookeys-1181-265_article-108463__-g007.jpg" position="float" orientation="portrait" xlink:type="simple" id="oo_917565.jpg"><uri content-type="original_file" xlink:type="simple">https://binary.pensoft.net/fig/917565</uri></graphic></fig></tp:treatment-sec><tp:treatment-sec sec-type="comments" id="SECID0ETVAG"><title>Comments.</title><p>In the original description of <italic><tp:taxon-name><tp:taxon-name-part taxon-name-part-type="genus" reg="Kodormus">K.</tp:taxon-name-part><tp:taxon-name-part taxon-name-part-type="species" reg="barberi">barberi</tp:taxon-name-part></tp:taxon-name></italic>, <xref ref-type="bibr" rid="B5">Costa Lima (1941)</xref> recorded the pads on fore tibiae as being absent. However, the examination of the holotype as well as additional non-type specimens allowed confirmation that a small pad is present on the fore and middle tibiae in this species (Fig. <xref ref-type="fig" rid="F5">31</xref>), while the fore tarsi are revealed to be bi-segmented (Figs <xref ref-type="fig" rid="F5">32</xref>, <xref ref-type="fig" rid="F5">33</xref>).</p></tp:treatment-sec><tp:treatment-sec sec-type="distribution" id="SECID0EUWAG"><title>Distribution.</title><p>Brazil (States of Rio Grande do Sul, Rio de Janeiro and São Paulo) (<xref ref-type="bibr" rid="B5">Costa Lima 1941</xref>; this work; Insetos do Brasil Project).</p></tp:treatment-sec><ref-list><ref id="B24"><mixed-citation xmlns:xlink="http://www.w3.org/1999/xlink" xlink:type="simple"><person-group><name name-style="western"><surname>Rodrigues</surname><given-names>JMS</given-names></name><name name-style="western"><surname>Cordeiro</surname><given-names>IRS</given-names></name><name name-style="western"><surname>Moreira</surname><given-names>FFF</given-names></name></person-group> (<year>2017</year>) <article-title>Additions and corrections to the type list of <tp:taxon-name><tp:taxon-name-part taxon-name-part-type="suborder">Heteroptera</tp:taxon-name-part></tp:taxon-name> (<tp:taxon-name><tp:taxon-name-part taxon-name-part-type="class">Insecta</tp:taxon-name-part></tp:taxon-name>: <tp:taxon-name><tp:taxon-name-part taxon-name-part-type="order">Hemiptera</tp:taxon-name-part></tp:taxon-name>) of the Costa Lima Collection, Oswaldo Cruz Foundation.</article-title><source>Zootaxa</source><volume>4311</volume>(<issue>2</issue>): <fpage>183</fpage>–<lpage>210</lpage>. <ext-link xlink:href="10.11646/zootaxa.4311.2.2" ext-link-type="doi" xlink:type="simple">https://doi.org/10.11646/zootaxa.4311.2.2</ext-link></mixed-citation></ref><ref id="B7"><mixed-citation xmlns:xlink="http://www.w3.org/1999/xlink" xlink:type="simple"><person-group><name name-style="western"><surname>Costa Lima</surname><given-names>A</given-names></name><name name-style="western"><surname>Campos Seabra</surname><given-names>CA</given-names></name></person-group> (<year>1945</year>) <article-title>Stenopodíneos da coleção do Instituto Oswaldo Cruz (3<sup>a</sup> nota).</article-title><source>Memorias do Instituto Oswaldo Cruz</source><volume>43</volume>(<issue>1</issue>): <fpage>153</fpage>–<lpage>159</lpage>. <ext-link xlink:href="10.1590/S0074-02761945000400005" ext-link-type="doi" xlink:type="simple">https://doi.org/10.1590/S0074-02761945000400005</ext-link></mixed-citation></ref><ref id="B32"><mixed-citation xmlns:xlink="http://www.w3.org/1999/xlink" xlink:type="simple"><person-group><name name-style="western"><surname>Wygodzinsky</surname><given-names>P</given-names></name></person-group> (<year>1949</year>) <article-title>Elenco sistematico de los reduviiformes americanos. Instituto de Medicina Regional de la Universidad Nacional de Tucumán.</article-title><source>Monografia</source><volume>1</volume>: <fpage>1</fpage>–<lpage>102</lpage>.</mixed-citation></ref><ref id="B22"><mixed-citation xmlns:xlink="http://www.w3.org/1999/xlink" xlink:type="simple"><person-group><name name-style="western"><surname>Maldonado</surname><given-names>CJ</given-names></name></person-group> (<year>1990</year>) <source>Systematic catalogue of the <tp:taxon-name><tp:taxon-name-part taxon-name-part-type="family">Reduviidae</tp:taxon-name-part></tp:taxon-name> of the World. Caribbean Journal of Science, Special publication No.</source><publisher-name>1</publisher-name>, <publisher-loc>University of Puerto Rico, Mayagüez, Puerto Rico</publisher-loc>, <size units="page">694 pp</size>.</mixed-citation></ref><ref id="B3"><mixed-citation xmlns:xlink="http://www.w3.org/1999/xlink" xlink:type="simple"><person-group><name name-style="western"><surname>Bérenger</surname><given-names>J-M</given-names></name><name name-style="western"><surname>Maldonado</surname><given-names>CJ</given-names></name></person-group> (<year>1996</year>) <article-title>Une nouvelle espèce du genre Néotropical <italic><tp:taxon-name><tp:taxon-name-part taxon-name-part-type="genus">Kodormus</tp:taxon-name-part></tp:taxon-name></italic> Barber [<tp:taxon-name><tp:taxon-name-part taxon-name-part-type="suborder">Heteroptera</tp:taxon-name-part></tp:taxon-name>, <tp:taxon-name><tp:taxon-name-part taxon-name-part-type="family">Reduviidae</tp:taxon-name-part></tp:taxon-name>, <tp:taxon-name><tp:taxon-name-part taxon-name-part-type="subfamily">Stenopodainae</tp:taxon-name-part></tp:taxon-name>]. Revue Française d’Entomologie (n.s.</article-title><source>)</source><volume>18</volume>: <fpage>35</fpage>–<lpage>37</lpage>.</mixed-citation></ref><ref id="B16"><mixed-citation xmlns:xlink="http://www.w3.org/1999/xlink" xlink:type="simple"><person-group><name name-style="western"><surname>Gil-Santana</surname><given-names>HR</given-names></name><name name-style="western"><surname>Alencar</surname><given-names>J</given-names></name></person-group> (<year>2001</year>) <article-title><tp:taxon-name><tp:taxon-name-part taxon-name-part-type="family">Reduviidae</tp:taxon-name-part></tp:taxon-name> da Reserva Florestal de Linhares, Espírito Santo, Brasil (<tp:taxon-name><tp:taxon-name-part taxon-name-part-type="order">Hemiptera</tp:taxon-name-part></tp:taxon-name>-<tp:taxon-name><tp:taxon-name-part taxon-name-part-type="suborder">Heteroptera</tp:taxon-name-part></tp:taxon-name>).</article-title><source>Revista Brasileira de Zoociências</source><volume>3</volume>: <fpage>171</fpage>–<lpage>176</lpage>.</mixed-citation></ref><ref id="B8"><mixed-citation xmlns:xlink="http://www.w3.org/1999/xlink" xlink:type="simple"><person-group><name name-style="western"><surname>Forero</surname><given-names>D</given-names></name></person-group> (<year>2004</year>) <article-title>Capítulo 5. Diagnosis de los gêneros neotropicales de la família <tp:taxon-name><tp:taxon-name-part taxon-name-part-type="family">Reduviidae</tp:taxon-name-part></tp:taxon-name> (<tp:taxon-name><tp:taxon-name-part taxon-name-part-type="order">Hemiptera</tp:taxon-name-part></tp:taxon-name>: <tp:taxon-name><tp:taxon-name-part taxon-name-part-type="suborder">Heteroptera</tp:taxon-name-part></tp:taxon-name>), y su distribución em Colombia (excepto <tp:taxon-name><tp:taxon-name-part taxon-name-part-type="subfamily">Harpactorinae</tp:taxon-name-part></tp:taxon-name>).</article-title> In: <person-group><name name-style="western"><surname>Fernández</surname><given-names>F</given-names></name><name name-style="western"><surname>Andrade</surname><given-names>G</given-names></name><name name-style="western"><surname>Amat</surname><given-names>G</given-names></name></person-group> (<role>Eds</role>) <issue-title>Insectos de Colombia (Vol.</issue-title><source>3). Universidade Nacional de Colombia, Bogotá</source>, <fpage>128</fpage>–<lpage>275</lpage>.</mixed-citation></ref><ref id="B5"><mixed-citation xmlns:xlink="http://www.w3.org/1999/xlink" xlink:type="simple"><person-group><name name-style="western"><surname>Costa Lima</surname><given-names>A</given-names></name></person-group> (<year>1941</year>) <article-title>Considerações sobre alguns reduviideos da subfamília “<tp:taxon-name><tp:taxon-name-part taxon-name-part-type="subfamily">Stenopodinae</tp:taxon-name-part></tp:taxon-name>”.</article-title><source>Revista Brasileira de Biologia</source><volume>1</volume>: <fpage>337</fpage>–<lpage>342</lpage>.</mixed-citation></ref><ref id="B1"><mixed-citation xmlns:xlink="http://www.w3.org/1999/xlink" xlink:type="simple"><person-group><name name-style="western"><surname>Barber</surname><given-names>HG</given-names></name></person-group> (<year>1930</year>) <article-title>Essay on the subfamily <tp:taxon-name><tp:taxon-name-part taxon-name-part-type="subfamily">Stenopodinae</tp:taxon-name-part></tp:taxon-name> of the New World. Entomologica Americana n.s.</article-title><volume>10</volume>: <fpage>149</fpage>–<lpage>238</lpage>.</mixed-citation></ref></ref-list></tp:taxon-treatment>
