# Supplementary material for: ﻿A new species of Kodormus Barber, with a redescription of the genus, taxonomic notes, and a key to the species of the genus (Hemiptera, Heteroptera, Reduviidae, Stenopodainae)
Source: Zookeys. 2023 Oct 6;1181:265–98. doi: 10.3897/zookeys.1181.108463 (PMC10576240; doi:10.3897/zookeys.1181.108463)
Supplement: XML Treatment for Kodormus bruneosus [file zookeys.1181.108463-treatment3.xml]

<!DOCTYPE tp:taxon-treatment
  PUBLIC "-//TaxonX//DTD Taxonomic Treatment Publishing DTD v0 20100105//EN" "tax-treatment-NSO.dtd">
<tp:taxon-treatment xmlns:tp="http://www.plazi.org/taxpub"><tp:treatment-meta><kwd-group><label>Taxon classification</label><kwd>
              <named-content content-type="kingdom">Animalia</named-content>
            </kwd><kwd>
              <named-content content-type="order">Hemiptera</named-content>
            </kwd><kwd>
              <named-content content-type="family">Reduviidae</named-content>
            </kwd></kwd-group><mixed-citation publication-type="journal"><person-group><name><surname>Gil-Santana</surname><given-names>Hélcio R.</given-names></name><name><surname>Bérenger</surname><given-names>Jean-Michel</given-names></name><name><surname>Oliveira</surname><given-names>Jader</given-names></name></person-group><article-title>﻿A new species of <italic><tp:taxon-name><tp:taxon-name-part taxon-name-part-type="genus" reg="Kodormus">Kodormus</tp:taxon-name-part></tp:taxon-name></italic> Barber, with a redescription of the genus, taxonomic notes, and a key to the species of the genus (<tp:taxon-name><tp:taxon-name-part taxon-name-part-type="order">Hemiptera</tp:taxon-name-part></tp:taxon-name>, <tp:taxon-name><tp:taxon-name-part taxon-name-part-type="suborder">Heteroptera</tp:taxon-name-part></tp:taxon-name>, <tp:taxon-name><tp:taxon-name-part taxon-name-part-type="family">Reduviidae</tp:taxon-name-part></tp:taxon-name>, <tp:taxon-name><tp:taxon-name-part taxon-name-part-type="subfamily">Stenopodainae</tp:taxon-name-part></tp:taxon-name>)</article-title><source>Zookeys</source><day>06</day><month>10</month><year>2023</year><volume>1181</volume><fpage>265</fpage><lpage>298</lpage><pub-id pub-id-type="doi">10.3897/zookeys.1181.108463</pub-id></mixed-citation></tp:treatment-meta><tp:nomenclature><label>﻿</label><tp:taxon-name>
            <object-id xmlns:xlink="http://www.w3.org/1999/xlink" content-type="arpha" xlink:type="simple">9B1DD0BC-63FB-5AC5-AA45-135A72E6A414</object-id>
            <tp:taxon-name-part taxon-name-part-type="genus" reg="Kodormus">Kodormus</tp:taxon-name-part>
            <tp:taxon-name-part taxon-name-part-type="species" reg="bruneosus">bruneosus</tp:taxon-name-part>
          </tp:taxon-name><tp:taxon-authority>Barber, 1930</tp:taxon-authority><xref ref-type="fig" rid="F8">Figs 51–54</xref><xref ref-type="fig" rid="F9">, 55–62</xref><xref ref-type="fig" rid="F10">, 63–68</xref><xref ref-type="fig" rid="F11">, 69–74</xref><xref ref-type="fig" rid="F12">, 75–85</xref><xref ref-type="fig" rid="F13">, 86–90</xref><tp:nomenclature-citation-list><tp:nomenclature-citation><tp:taxon-name>
                <tp:taxon-name-part taxon-name-part-type="genus" reg="Kodormus">Kodormus</tp:taxon-name-part>
                <tp:taxon-name-part taxon-name-part-type="species" reg="bruneosus">bruneosus</tp:taxon-name-part>
              </tp:taxon-name><comment>Barber, 1930: 214–216 [description]; <xref ref-type="bibr" rid="B4">Costa Lima 1940</xref>: 166, footnote [<tp:taxon-name><tp:taxon-name-part taxon-name-part-type="genus" reg="Kodormus">Kodormus</tp:taxon-name-part><tp:taxon-name-part taxon-name-part-type="species" reg="bruneosus">bruneosus</tp:taxon-name-part></tp:taxon-name> considered as being possibly identical to <tp:taxon-name><tp:taxon-name-part taxon-name-part-type="genus" reg="Otiodactylus">Otiodactylus</tp:taxon-name-part><tp:taxon-name-part taxon-name-part-type="species" reg="signatus">signatus</tp:taxon-name-part></tp:taxon-name> Pinto, 1927]; <xref ref-type="bibr" rid="B5">Costa Lima 1941</xref>: 337–338 [<tp:taxon-name><tp:taxon-name-part taxon-name-part-type="genus" reg="Kodormus">K.</tp:taxon-name-part><tp:taxon-name-part taxon-name-part-type="species" reg="bruneosus">bruneosus</tp:taxon-name-part></tp:taxon-name> very different from <tp:taxon-name><tp:taxon-name-part taxon-name-part-type="genus" reg="Otiodactylus">Otiodactylus</tp:taxon-name-part><tp:taxon-name-part taxon-name-part-type="species" reg="signatus">signatus</tp:taxon-name-part></tp:taxon-name>; should be included in <tp:taxon-name><tp:taxon-name-part taxon-name-part-type="genus" reg="Ocrioessa">Ocrioessa</tp:taxon-name-part></tp:taxon-name>]; <xref ref-type="bibr" rid="B32">Wygodzinsky 1949</xref>: 66 [catalog]; <xref ref-type="bibr" rid="B29">Villiers 1971</xref>: 684 [misspelled as “<italic>brunneosus</italic>”; recorded from French Guiana]; <xref ref-type="bibr" rid="B12">Giacchi 1985</xref>: 69 [redescription of the male]; <xref ref-type="bibr" rid="B22">Maldonado 1990</xref>: 506 [catalog]; <xref ref-type="bibr" rid="B3">Bérenger and Maldonado 1996</xref>: 35 [citation], fig. 8, 37 [distinguishing features]; <xref ref-type="bibr" rid="B10">Froeschner 1999</xref>: 227 [catalog]; <xref ref-type="bibr" rid="B8">Forero 2004</xref>: 166–167, fig. 5.108 [citation, new record from Colombia]; <xref ref-type="bibr" rid="B9">Forero 2006</xref>: 36, fig. 58 [new record from Colombia]; <xref ref-type="bibr" rid="B17">Gil-Santana and Husemann 2023</xref>: 407, fig. 26 [new records from Ecuador and Peru].</comment></tp:nomenclature-citation></tp:nomenclature-citation-list></tp:nomenclature><tp:treatment-sec sec-type="notes" id="SECID0EF3AG"><title>Notes.</title><p><italic><tp:taxon-name><tp:taxon-name-part taxon-name-part-type="genus" reg="Kodormus">Kodormus</tp:taxon-name-part><tp:taxon-name-part taxon-name-part-type="species" reg="bruneosus">bruneosus</tp:taxon-name-part></tp:taxon-name></italic> was described based on three specimens: a male “Type” (Figs <xref ref-type="fig" rid="F8">51</xref>, <xref ref-type="fig" rid="F8">52</xref>), and as “Paratype”, a female and an additional male (<xref ref-type="bibr" rid="B1">Barber 1930</xref>). The use of the term “Paratype” in the singular must have been a typo. He probably meant to state both specimens as paratypes as he did in several other species described in the same paper. On the other hand, the male designated by him as the “Type” is regarded here as a holotype, following the Art. 73.1.1 of the International Code of Zoological Nomenclature (ICZN 1999), which defines that if an author states in the original publication that one specimen and only one is “the type” or uses some equivalent expression, that specimen is the holotype fixed by original designation.</p><fig id="F8" position="float" orientation="portrait"><object-id xmlns:xlink="http://www.w3.org/1999/xlink" content-type="doi" xlink:type="simple">10.3897/zookeys.1181.108463.figures51-54</object-id><object-id xmlns:xlink="http://www.w3.org/1999/xlink" content-type="arpha" xlink:type="simple">A956D0A0-255A-5DAA-BDC2-181C7B7EC396</object-id><label>Figures 51–54.</label><caption><p><italic><tp:taxon-name><tp:taxon-name-part taxon-name-part-type="genus" reg="Kodormus">Kodormus</tp:taxon-name-part><tp:taxon-name-part taxon-name-part-type="species" reg="bruneosus">bruneosus</tp:taxon-name-part></tp:taxon-name></italic> Barber, 1930 <bold>51, 52</bold> male holotype deposited in NMNH <bold>51</bold> dorsal view <bold>52</bold> labels and left hind leg glued to a card pinned with the specimen <bold>53, 54</bold> non-type specimens, males, dorsal view <bold>53</bold> specimen from Ecuador <bold>54</bold> specimen from Brazil. Scale bars: 5.0 mm (<bold>51, 53, 54</bold>).</p></caption><graphic xmlns:xlink="http://www.w3.org/1999/xlink" xlink:href="zookeys-1181-265_article-108463__-g008.jpg" position="float" orientation="portrait" xlink:type="simple" id="oo_917566.jpg"><uri content-type="original_file" xlink:type="simple">https://binary.pensoft.net/fig/917566</uri></graphic></fig></tp:treatment-sec><tp:treatment-sec sec-type="type material" id="SECID0EI5AG"><title>Type material examined.</title><p><italic><tp:taxon-name><tp:taxon-name-part taxon-name-part-type="genus" reg="Kodormus">Kodormus</tp:taxon-name-part><tp:taxon-name-part taxon-name-part-type="species" reg="bruneosus">bruneosus</tp:taxon-name-part></tp:taxon-name></italic> Barber, 1930. <bold><italic>Male holotype</italic></bold>: Panama: [printed label] USNM_ENT, QR CODE / UCR_ENT 00007958 // [framed label] [handwritten] <italic><tp:taxon-name><tp:taxon-name-part taxon-name-part-type="genus" reg="Kodormus">Kodormus</tp:taxon-name-part></tp:taxon-name></italic> / <italic><tp:taxon-name><tp:taxon-name-part taxon-name-part-type="genus" reg="Kodormus"/><tp:taxon-name-part taxon-name-part-type="species" reg="bruneosus">bruneosus</tp:taxon-name-part></tp:taxon-name></italic> / ♂ Barber / [printed] Det H G Barber // [almost completely printed label] CabimaPan [Cabima, Panama] / May 26 [handwritten].11 / AugustBusck // [red label] [almost completely printed label] TypeNo. / 43376 [handwritten] / U.S.N.M. (NMNH).</p></tp:treatment-sec><tp:treatment-sec sec-type="Additional specimens" id="SECID0EN6AG"><title>Additional specimens.</title><p>Brazil: Maranhão: Balsas, <named-content xmlns:xlink="http://www.w3.org/1999/xlink" content-type="dwc:verbatimCoordinates" xlink:type="simple"><named-content content-type="geo-json" specific-use="{&#34;type&#34;:&#34;Point&#34;,&#34;coordinates&#34;:[-46.363611,-8.811389]}" id="NCID0EW6AG" xlink:type="simple">08°48'41"S, 46°21'49"W</named-content></named-content>, x.1996, leg. M. Eklein, 1 male; Feira Nova do Maranhão, Retiro, <named-content xmlns:xlink="http://www.w3.org/1999/xlink" content-type="dwc:verbatimCoordinates" xlink:type="simple"><named-content content-type="geo-json" specific-use="{&#34;type&#34;:&#34;Point&#34;,&#34;coordinates&#34;:[-46.444722,-7.008611]}" id="NCID0E56AG" xlink:type="simple">07°00'31"S, 46°26'41"W</named-content></named-content>, 29–30.xi.1995, leg. M. Eklein, 1 male; Mato Grosso, Diamantino, Alto Rio Arinos, <named-content xmlns:xlink="http://www.w3.org/1999/xlink" content-type="dwc:verbatimCoordinates" xlink:type="simple"><named-content content-type="geo-json" specific-use="{&#34;type&#34;:&#34;Point&#34;,&#34;coordinates&#34;:[-56.483333,-14.416667]}" id="NCID0EGABG" xlink:type="simple">14°25'S, 56°29'W</named-content></named-content>, 30.iv.2002, E. Furtado, leg., 1 male; Pará: <italic><tp:taxon-name><tp:taxon-name-part taxon-name-part-type="genus" reg="Kodormus">Kodormus</tp:taxon-name-part></tp:taxon-name></italic> / <italic><tp:taxon-name><tp:taxon-name-part taxon-name-part-type="genus" reg="Kodormus"/><tp:taxon-name-part taxon-name-part-type="species" reg="bruneosus">bruneosus</tp:taxon-name-part></tp:taxon-name></italic> / Barber [handwritten] / Wygodzinsky det. [printed] ’64 [handwritten] // [printed label] Cachimbo E. [state of] Pará / Travassos-Oliveira / &amp; Adão [leg.], 25/9-10-[1]956 // [framed printed label] <abbrev xmlns:xlink="http://www.w3.org/1999/xlink" xlink:title="Coleção de Triatomíneos do Instituto Oswaldo Cruz" id="ABBRID0E3ABG" xlink:type="simple">CTIOC</abbrev> / N°. 847, 1 male; <italic><tp:taxon-name><tp:taxon-name-part taxon-name-part-type="genus" reg="Kodormus">Kodormus</tp:taxon-name-part></tp:taxon-name></italic> / <italic><tp:taxon-name><tp:taxon-name-part taxon-name-part-type="genus" reg="Kodormus"/><tp:taxon-name-part taxon-name-part-type="species" reg="bruneosus">bruneosus</tp:taxon-name-part></tp:taxon-name></italic> / Barber [handwritten] / Wygodzinsky det. [printed] ’64 [handwritten] // [printed label] Cachimbo E. [state of] Pará / Travassos-Oliveira / &amp; Adão [leg.], 25/9-10-[1]956 // [framed printed label] <abbrev xmlns:xlink="http://www.w3.org/1999/xlink" xlink:title="Coleção de Triatomíneos do Instituto Oswaldo Cruz" id="ABBRID0ERBBG" xlink:type="simple">CTIOC</abbrev> / N°. 848, 1 male; <italic><tp:taxon-name><tp:taxon-name-part taxon-name-part-type="genus" reg="Kodormus">Kodormus</tp:taxon-name-part></tp:taxon-name></italic> / <italic><tp:taxon-name><tp:taxon-name-part taxon-name-part-type="genus" reg="Kodormus"/><tp:taxon-name-part taxon-name-part-type="species" reg="bruneosus">bruneosus</tp:taxon-name-part></tp:taxon-name></italic> / Baber [handwritten] / Wygodzinsky det. [printed] ’64 [handwritten] // [printed label] Cachimbo E. [state of] Pará / Travassos-Oliveira / &amp; Adão [leg.], 25/9-10-[1]956 // [printed label] Instituto Osvaldo Cruz // [handwritten label] desenhado [drawn] // [framed printed label] <abbrev xmlns:xlink="http://www.w3.org/1999/xlink" xlink:title="Coleção de Triatomíneos do Instituto Oswaldo Cruz" id="ABBRID0EGCBG" xlink:type="simple">CTIOC</abbrev> / N°. 849, 1 male; <italic><tp:taxon-name><tp:taxon-name-part taxon-name-part-type="genus" reg="Kodormus">Kodormus</tp:taxon-name-part></tp:taxon-name></italic> / <italic><tp:taxon-name><tp:taxon-name-part taxon-name-part-type="genus" reg="Kodormus"/><tp:taxon-name-part taxon-name-part-type="species" reg="bruneosus">bruneosus</tp:taxon-name-part></tp:taxon-name></italic> / Barber [handwritten] / Wygodzinsky det. [printed] ’64 [handwritten] // [handwritten label] Belém, Pará / M. Alvarenga / 1-1956 // [printed label] Instituto Osvaldo Cruz //[framed printed label] <abbrev xmlns:xlink="http://www.w3.org/1999/xlink" xlink:title="Coleção de Triatomíneos do Instituto Oswaldo Cruz" id="ABBRID0E2CBG" xlink:type="simple">CTIOC</abbrev> / N°. 850, 1 male (<abbrev xmlns:xlink="http://www.w3.org/1999/xlink" xlink:title="Coleção de Triatomíneos do Instituto Oswaldo Cruz" id="ABBRID0E6CBG" xlink:type="simple">CTIOC</abbrev>). Ecuador: Narupa, Napo Province, 1.200 m, 12.ii.1996, Juán Salvador leg., 1 male (<named-content xmlns:xlink="http://www.w3.org/1999/xlink" content-type="dwc:institutional_code" xlink:title="Collection of National Museum of the Federal University of Rio de Janeiro, Rio de Janeiro" xlink:href="http://grbio.org/institution/museu-nacionaluniversidade-federal-de-rio-de-janeiro" xlink:type="simple">MNRJ</named-content>). French Guiana: Itoupé, DZ 570 m, 9.iii.2010, light trap, <abbrev xmlns:xlink="http://www.w3.org/1999/xlink" xlink:title="Société Entomologique Antilles-Guyane" id="ABBRID0EHDBG" xlink:type="simple">SEAG</abbrev> leg. 2 males and one female; N2, pk 79, 7.i.1996, PL, B. Hermier leg., 1 male; Degrad Corrèze, Route de régina, pk 62, 19.xii.1998, Kindl leg., 1 male; Degrad Kwata, iii.1995, PL, vesco JP leg., 1 male; Barrage petit Saut, 2.iii.1993, J–MB réc, 1 male; Grand Santi, PL, 29.iv.2000, P. Causse leg., 1 male; Laussat, PL, 11.ix.2010, light trap, <abbrev xmlns:xlink="http://www.w3.org/1999/xlink" xlink:title="Société Entomologique Antilles-Guyane" id="ABBRID0ELDBG" xlink:type="simple">SEAG</abbrev> leg., 1 female; D6, pk 37, 01.i.1998, light trap, B. Hermier leg., 1 female; Montagne des chevaux, PL, 22.xii.2008, light trap, <abbrev xmlns:xlink="http://www.w3.org/1999/xlink" xlink:title="Société Entomologique Antilles-Guyane" id="ABBRID0EPDBG" xlink:type="simple">SEAG</abbrev> leg., 1 female (J–MB). Peru: [red label with a smaller white label glued on it; both printed labels] Coll. R. I. Sc. N. B. [underlined by a black line] / Pérou [on the smaller white label] Peru 700 m / Chanchamayo / 20.X.1960 // [printed label] <tp:taxon-name><tp:taxon-name-part taxon-name-part-type="genus" reg="Kodormus">Kodormus</tp:taxon-name-part></tp:taxon-name> / brunneus [<italic>sic</italic>] / Barber / JMaldonadoC.85 [1985] // <italic><tp:taxon-name><tp:taxon-name-part taxon-name-part-type="genus" reg="Kodormus">Kodormus</tp:taxon-name-part></tp:taxon-name></italic> [printed] / <italic><tp:taxon-name><tp:taxon-name-part taxon-name-part-type="genus" reg="Kodormus"/><tp:taxon-name-part taxon-name-part-type="species" reg="bruneosus">bruneosus</tp:taxon-name-part></tp:taxon-name></italic> [handwritten] / Gil-Santana det. [printed] 19 [handwritten; 2019], 1 male (<named-content xmlns:xlink="http://www.w3.org/1999/xlink" content-type="dwc:institutional_code" xlink:title="Institut Royal des Sciences Naturelles de Belgique" xlink:href="http://grbio.org/institution/institut-royal-des-sciences-naturelles-de-belgique" xlink:type="simple">RBINS</named-content>).</p></tp:treatment-sec><tp:treatment-sec sec-type="diagnosis" id="SECID0EQEBG"><title>Diagnosis.</title><p><italic><tp:taxon-name><tp:taxon-name-part taxon-name-part-type="genus" reg="Kodormus">Kodormus</tp:taxon-name-part><tp:taxon-name-part taxon-name-part-type="species" reg="bruneosus">bruneosus</tp:taxon-name-part></tp:taxon-name></italic> may be separated from most of the other species of the genus by the denticulate latero-distal angles of connexival segments II–VI and from <italic><tp:taxon-name><tp:taxon-name-part taxon-name-part-type="genus" reg="Kodormus">K.</tp:taxon-name-part><tp:taxon-name-part taxon-name-part-type="species" reg="oscurus">oscurus</tp:taxon-name-part></tp:taxon-name></italic>, which although has a somewhat similar connexival structure, presents more prominent connexival latero-distal angles, and by their general coloration, which is generally brownish in <italic><tp:taxon-name><tp:taxon-name-part taxon-name-part-type="genus" reg="Kodormus">K.</tp:taxon-name-part><tp:taxon-name-part taxon-name-part-type="species" reg="bruneosus">bruneosus</tp:taxon-name-part></tp:taxon-name></italic> and darker in <italic><tp:taxon-name><tp:taxon-name-part taxon-name-part-type="genus" reg="Kodormus">K.</tp:taxon-name-part><tp:taxon-name-part taxon-name-part-type="species" reg="oscurus">oscurus</tp:taxon-name-part></tp:taxon-name></italic>.</p></tp:treatment-sec><tp:treatment-sec sec-type="description" id="SECID0ECGBG"><title>Description.</title><p><bold>Male</bold> (Figs <xref ref-type="fig" rid="F8">51</xref>–<xref ref-type="fig" rid="F12">85</xref>). Total length 17.5–21.5 mm; maximum width of abdomen (between apices of connexival prominences of segment V): 5.5–8.8 mm. <bold><italic>Coloration</italic></bold> (Figs <xref ref-type="fig" rid="F8">51</xref>, <xref ref-type="fig" rid="F8">53</xref>–<xref ref-type="fig" rid="F9">55</xref>, <xref ref-type="fig" rid="F11">73</xref>, <xref ref-type="fig" rid="F11">74</xref>): generally brownish; in some individuals with some portions more darkened such as the fore lobe of pronotum, legs, prominences of connexivum, and ventral surface of abdomen. Antennal pedicel variably paler with apex darkened. Pale markings or portions variably scattered on head, apices of femora, basal portions of tibiae and sternites; the latter sometimes almost or completely paler. <bold><italic>Structure</italic></bold> and <bold><italic>vestiture</italic></bold> (Figs <xref ref-type="fig" rid="F8">51</xref>, <xref ref-type="fig" rid="F8">53</xref>–<xref ref-type="fig" rid="F11">74</xref>): Postocular region of the head with two ramose setigerous processes posterolaterally on each side, very close to each other, the most posterior one slightly above of the other. Setigerous tubercles on serial line of postocular region of head, anterior collar and single rows on the lateral margins of fore lobe of pronotum variable in size and coloration among individuals, larger and pale to whitish or smaller and darker. Tubercles on disc of fore lobe flat, rounded. Humeral angle short, spiniform (Figs <xref ref-type="fig" rid="F8">51</xref>, <xref ref-type="fig" rid="F8">53</xref>–<xref ref-type="fig" rid="F9">55</xref>). Process of scutellum short. Membrane of hemelytra varying from not reaching to slightly surpassing apex of abdomen (Figs <xref ref-type="fig" rid="F8">51</xref>, <xref ref-type="fig" rid="F8">53</xref>–<xref ref-type="fig" rid="F9">55</xref>). Fore tarsus three-segmented (Fig. <xref ref-type="fig" rid="F10">68</xref>). Lateroapical margins of connexivum more or less prominent among individuals; that on segment V is sometimes apically curved downward (Figs <xref ref-type="fig" rid="F8">51</xref>, <xref ref-type="fig" rid="F8">53</xref>–<xref ref-type="fig" rid="F9">55</xref>, <xref ref-type="fig" rid="F11">73</xref>, <xref ref-type="fig" rid="F11">74</xref>). <bold><italic>Male genitalia</italic></bold> (Figs <xref ref-type="fig" rid="F11">74</xref>–<xref ref-type="fig" rid="F12">85</xref>): medial process of pygophore enlarged; triangular in anterior view (Fig. <xref ref-type="fig" rid="F12">77</xref>).</p><fig id="F9" position="float" orientation="portrait"><object-id xmlns:xlink="http://www.w3.org/1999/xlink" content-type="doi" xlink:type="simple">10.3897/zookeys.1181.108463.figures55-62</object-id><object-id xmlns:xlink="http://www.w3.org/1999/xlink" content-type="arpha" xlink:type="simple">349F0ED1-B8F8-50E4-A00F-E76E585B4BF9</object-id><label>Figures 55–62.</label><caption><p><italic><tp:taxon-name><tp:taxon-name-part taxon-name-part-type="genus" reg="Kodormus">Kodormus</tp:taxon-name-part><tp:taxon-name-part taxon-name-part-type="species" reg="bruneosus">bruneosus</tp:taxon-name-part></tp:taxon-name></italic>, male <bold>55</bold> specimen from Brazil, dorsal view <bold>56–62</bold> antennal segments or portions, lateral view <bold>56</bold> scape <bold>57–60</bold> pedicel <bold>57</bold> basal portion <bold>58, 59</bold> middle portion <bold>59</bold> somewhat distally <bold>60</bold> apical portion <bold>61</bold> basiflagellomere <bold>62</bold> distiflagellomere Scale bars: 5.0 mm (<bold>55</bold>); 0.2 mm (<bold>56–62</bold>).</p></caption><graphic xmlns:xlink="http://www.w3.org/1999/xlink" xlink:href="zookeys-1181-265_article-108463__-g009.jpg" position="float" orientation="portrait" xlink:type="simple" id="oo_917567.jpg"><uri content-type="original_file" xlink:type="simple">https://binary.pensoft.net/fig/917567</uri></graphic></fig><fig id="F10" position="float" orientation="portrait"><object-id xmlns:xlink="http://www.w3.org/1999/xlink" content-type="doi" xlink:type="simple">10.3897/zookeys.1181.108463.figures63-68</object-id><object-id xmlns:xlink="http://www.w3.org/1999/xlink" content-type="arpha" xlink:type="simple">E887152A-4B08-5944-8AA2-25EA0AE89362</object-id><label>Figures 63–68.</label><caption><p><italic><tp:taxon-name><tp:taxon-name-part taxon-name-part-type="genus" reg="Kodormus">Kodormus</tp:taxon-name-part><tp:taxon-name-part taxon-name-part-type="species" reg="bruneosus">bruneosus</tp:taxon-name-part></tp:taxon-name></italic>, male <bold>63–65</bold> fore femur, lateral view <bold>63, 64</bold> anterior surface <bold>63</bold> median portion, arrows point to ventral spiny rounded tubercles <bold>64</bold> portion of the integument <bold>65</bold> a spiny ventral rounded tubercle <bold>66, 67</bold> fore tibia, ventral view <bold>66</bold> apical pad <bold>67</bold> tenent hairs of a portion of the pad <bold>68</bold> apex of fore tibia and tarsus, lateral view, tibial pad pointed by arrows. Scale bars: 0.5 mm (<bold>63</bold>); 0.2 mm (<bold>68</bold>); 0.1 mm (<bold>64–66</bold>); 0.01 mm (<bold>67</bold>).</p></caption><graphic xmlns:xlink="http://www.w3.org/1999/xlink" xlink:href="zookeys-1181-265_article-108463__-g010.jpg" position="float" orientation="portrait" xlink:type="simple" id="oo_917568.jpg"><uri content-type="original_file" xlink:type="simple">https://binary.pensoft.net/fig/917568</uri></graphic></fig><fig id="F11" position="float" orientation="portrait"><object-id xmlns:xlink="http://www.w3.org/1999/xlink" content-type="doi" xlink:type="simple">10.3897/zookeys.1181.108463.figures69-74</object-id><object-id xmlns:xlink="http://www.w3.org/1999/xlink" content-type="arpha" xlink:type="simple">13F30D00-255E-5E17-B29B-B2EA868A199D</object-id><label>Figures 69–74.</label><caption><p><italic><tp:taxon-name><tp:taxon-name-part taxon-name-part-type="genus" reg="Kodormus">Kodormus</tp:taxon-name-part><tp:taxon-name-part taxon-name-part-type="species" reg="bruneosus">bruneosus</tp:taxon-name-part></tp:taxon-name></italic>, male <bold>69, 70</bold> apex of middle tibia <bold>69</bold> lateral view, the arrows point to the distal pad <bold>70</bold> tibial pad, ventral view <bold>71, 72</bold> lateral view <bold>71</bold> middle tarsus <bold>72</bold> hind tarsus <bold>73, 74</bold> abdomen <bold>73</bold> dorsal view <bold>74</bold> ventral view. Scale bars: 2.0 mm (<bold>73, 74</bold>); 0.5 mm (<bold>71, 72</bold>); 0.1 mm (<bold>69, 70</bold>).</p></caption><graphic xmlns:xlink="http://www.w3.org/1999/xlink" xlink:href="zookeys-1181-265_article-108463__-g011.jpg" position="float" orientation="portrait" xlink:type="simple" id="oo_917569.jpg"><uri content-type="original_file" xlink:type="simple">https://binary.pensoft.net/fig/917569</uri></graphic></fig><fig id="F12" position="float" orientation="portrait"><object-id xmlns:xlink="http://www.w3.org/1999/xlink" content-type="doi" xlink:type="simple">10.3897/zookeys.1181.108463.figures75-85</object-id><object-id xmlns:xlink="http://www.w3.org/1999/xlink" content-type="arpha" xlink:type="simple">E699553C-6A42-561F-BA16-D096B3EB3F2F</object-id><label>Figures 75–85.</label><caption><p><italic><tp:taxon-name><tp:taxon-name-part taxon-name-part-type="genus" reg="Kodormus">Kodormus</tp:taxon-name-part><tp:taxon-name-part taxon-name-part-type="species" reg="bruneosus">bruneosus</tp:taxon-name-part></tp:taxon-name></italic>, male genitalia <bold>75</bold> genital capsule, dorsal view <bold>76</bold> left paramere, inner view <bold>77</bold> medial process of pygophore, anterior view <bold>78–80</bold> phallus <bold>78, 79</bold> lateral view <bold>80</bold> ventral view <bold>81–85</bold> dorsal view <bold>81</bold> articulatory apparatus and basal portion of pedicel <bold>82</bold> basal portion of basal plate arms, pedicel and basal portion of phallothecal sclerite and struts <bold>83</bold> dorsal phallothecal sclerite, struts and endosoma <bold>84</bold> dorsal phallothecal sclerite and struts (endosoma extracted) <bold>85</bold> endosoma. Abbreviations: <bold>ba</bold>: basal plate arm; <bold>bb</bold>: basal plate bridge; <bold>br</bold>: bridge; <bold>dm</bold>: distal margin of endosoma; <bold>ds</bold>: dorsal phallothecal sclerite; <bold>ed</bold>: endosoma; <bold>pa</bold>: paramere; <bold>pd</bold>: pedicel; <bold>pt</bold>: proctiger; <bold>py</bold>: pygophore; <bold>st</bold>: struts; <bold>vf</bold>: ventral fold of endosoma Scale bars: 0.5 mm (<bold>75</bold>); 0.3 mm (<bold>76, 78, 79</bold>); 0.2 mm (<bold>77</bold>); 0.1 mm (<bold>80–85)</bold>.</p></caption><graphic xmlns:xlink="http://www.w3.org/1999/xlink" xlink:href="zookeys-1181-265_article-108463__-g012.jpg" position="float" orientation="portrait" xlink:type="simple" id="oo_917570.jpg"><uri content-type="original_file" xlink:type="simple">https://binary.pensoft.net/fig/917570</uri></graphic></fig><p><bold>Female</bold> (Figs <xref ref-type="fig" rid="F13">86–90</xref>): Total length: 22–23 mm; maximum width of abdomen between apices of connexival prominences of segment V: 9–11 mm. Similar to male in general (Figs <xref ref-type="fig" rid="F13">86</xref>, <xref ref-type="fig" rid="F13">87</xref>). Antennal pedicel with scattered very short and sparse scale-like setae, and a few thin, long setae distally (Fig. <xref ref-type="fig" rid="F13">88</xref>, A). Abdomen very wide, with a maximum width on segment V (Figs <xref ref-type="fig" rid="F13">86</xref>, <xref ref-type="fig" rid="F13">87</xref>). Membrane of hemelytra not reaching apex of abdomen (Fig. <xref ref-type="fig" rid="F13">86</xref>); genital area visible from above, cone shaped and acute (Fig. <xref ref-type="fig" rid="F13">86</xref>). <bold><italic>Female genitalia</italic></bold>: external genitalia as in Figs <xref ref-type="fig" rid="F13">89</xref>, <xref ref-type="fig" rid="F13">90</xref>.</p><fig id="F13" position="float" orientation="portrait"><object-id xmlns:xlink="http://www.w3.org/1999/xlink" content-type="doi" xlink:type="simple">10.3897/zookeys.1181.108463.figures86-90</object-id><object-id xmlns:xlink="http://www.w3.org/1999/xlink" content-type="arpha" xlink:type="simple">879375D2-84AC-5A05-8141-8768B695D593</object-id><label>Figures 86–90.</label><caption><p><italic><tp:taxon-name><tp:taxon-name-part taxon-name-part-type="genus" reg="Kodormus">Kodormus</tp:taxon-name-part><tp:taxon-name-part taxon-name-part-type="species" reg="bruneosus">bruneosus</tp:taxon-name-part></tp:taxon-name></italic><bold>86, 87</bold> female <bold>86</bold> dorsal view <bold>87</bold> ventral view <bold>88</bold> antennal pedicels of a female (<bold>A</bold>) and of a male (<bold>B</bold>), lateral views <bold>89, 90</bold> female genitalia, external view <bold>89</bold> posterior view <bold>90</bold> ventral view. Scale bars: 5.0 mm (<bold>86, 87</bold>); 1.0 mm (<bold>88</bold>); 0.5 mm (<bold>89, 90</bold>).</p></caption><graphic xmlns:xlink="http://www.w3.org/1999/xlink" xlink:href="zookeys-1181-265_article-108463__-g013.jpg" position="float" orientation="portrait" xlink:type="simple" id="oo_917571.jpg"><uri content-type="original_file" xlink:type="simple">https://binary.pensoft.net/fig/917571</uri></graphic></fig></tp:treatment-sec><tp:treatment-sec sec-type="comments" id="SECID0E2TBG"><title>Comments.</title><p><xref ref-type="bibr" rid="B1">Barber (1930)</xref> recorded the tibial pad as absent at the apex of fore tibia in <italic><tp:taxon-name><tp:taxon-name-part taxon-name-part-type="genus" reg="Kodormus">K.</tp:taxon-name-part><tp:taxon-name-part taxon-name-part-type="species" reg="bruneosus">bruneosus</tp:taxon-name-part></tp:taxon-name></italic>. <xref ref-type="bibr" rid="B12">Giacchi (1985)</xref>, when redescribed the male of this species, did not mention the presence or absence of pads on the tibiae. However, we have recorded the presence of tibial pads at apices of fore and middle tibiae in all specimens of <italic><tp:taxon-name><tp:taxon-name-part taxon-name-part-type="genus" reg="Kodormus">K.</tp:taxon-name-part><tp:taxon-name-part taxon-name-part-type="species" reg="bruneosus">bruneosus</tp:taxon-name-part></tp:taxon-name></italic> studied here (Figs <xref ref-type="fig" rid="F10">66</xref>–<xref ref-type="fig" rid="F11">70</xref>). Our observation is in accordance with <xref ref-type="bibr" rid="B30">Weirauch (2007)</xref> who also recorded tibial pads (as fossula spongiosa) as present both in fore and middle tibiae of <italic><tp:taxon-name><tp:taxon-name-part taxon-name-part-type="genus" reg="Kodormus">K.</tp:taxon-name-part><tp:taxon-name-part taxon-name-part-type="species" reg="bruneosus">bruneosus</tp:taxon-name-part></tp:taxon-name></italic>.</p><p>The description of <italic><tp:taxon-name><tp:taxon-name-part taxon-name-part-type="genus" reg="Kodormus">K.</tp:taxon-name-part><tp:taxon-name-part taxon-name-part-type="species" reg="bruneosus">bruneosus</tp:taxon-name-part></tp:taxon-name></italic> by <xref ref-type="bibr" rid="B1">Barber (1930)</xref> seems to have been based only on the male type (s), because no detail was given concerning the female cited as “Paratype”. There was no mention about differences between sexes and neither about the genital portions. While <xref ref-type="bibr" rid="B1">Barber (1930)</xref> recorded the pedicel as densely setose, as seen in males (Figs <xref ref-type="fig" rid="F9">57–60</xref>), he did not mention that, accordingly with the females examined here, it is remarkably less setose in the females (Fig. <xref ref-type="fig" rid="F13">88</xref>, A). Additionally, the females were generally larger, with wider abdomens (Figs <xref ref-type="fig" rid="F13">86</xref>, <xref ref-type="fig" rid="F13">87</xref>).</p><p>When recording <italic><tp:taxon-name><tp:taxon-name-part taxon-name-part-type="genus" reg="Kodormus">K.</tp:taxon-name-part><tp:taxon-name-part taxon-name-part-type="species" reg="bruneosus">bruneosus</tp:taxon-name-part></tp:taxon-name></italic> from Colombia, <xref ref-type="bibr" rid="B9">Forero (2006)</xref> listed Brazil as a country of occurrence of the species too. However, this supposed record was based on <xref ref-type="bibr" rid="B33">Wygodzinsky and Giacchi (1994)</xref>, who actually recorded only <italic><tp:taxon-name><tp:taxon-name-part taxon-name-part-type="genus" reg="Kodormus">Kodormus</tp:taxon-name-part></tp:taxon-name></italic> from Brazil, not specifying any species of the genus. Their record may possibly have been based on <italic><tp:taxon-name><tp:taxon-name-part taxon-name-part-type="genus" reg="Kodormus">K.</tp:taxon-name-part><tp:taxon-name-part taxon-name-part-type="species" reg="barberi">barberi</tp:taxon-name-part></tp:taxon-name></italic>, the only species recorded from Brazil so far. This assertion was confirmed to the first author (HRG-S) by D. Forero (pers. inform.). Therefore, the first proven record of <italic><tp:taxon-name><tp:taxon-name-part taxon-name-part-type="genus" reg="Kodormus">K.</tp:taxon-name-part><tp:taxon-name-part taxon-name-part-type="species" reg="bruneosus">bruneosus</tp:taxon-name-part></tp:taxon-name></italic> from this country is provided here.</p></tp:treatment-sec><tp:treatment-sec sec-type="distribution" id="SECID0ENYBG"><title>Distribution.</title><p>Panama, Guyana (<xref ref-type="bibr" rid="B1">Barber 1930</xref>), French Guiana (<xref ref-type="bibr" rid="B29">Villiers 1971</xref>), Trinidad and Tobago, Venezuela (<xref ref-type="bibr" rid="B12">Giacchi 1985</xref>), Bolivia (<xref ref-type="bibr" rid="B22">Maldonado 1990</xref>), Colombia (<xref ref-type="bibr" rid="B8">Forero 2004</xref>, <xref ref-type="bibr" rid="B9">2006</xref>), Ecuador and Peru (<xref ref-type="bibr" rid="B17">Gil-Santana and Husemann 2023</xref>).</p></tp:treatment-sec><tp:treatment-sec sec-type="New record" id="SECID0EPZBG"><title>New record.</title><p>Brazil (States of Maranhão, Mato Grosso and Pará).</p></tp:treatment-sec><ref-list><ref id="B4"><mixed-citation xmlns:xlink="http://www.w3.org/1999/xlink" xlink:type="simple"><person-group><name name-style="western"><surname>Costa Lima</surname><given-names>AM</given-names></name></person-group> (<year>1940</year>) <source>Insetos do Brasil. V.2. Hemípteros.</source><publisher-name>Escola Nacional de Agronomia</publisher-name>, <publisher-loc>Rio de Janeiro, Brazil</publisher-loc>, <size units="page">351 pp</size>.</mixed-citation></ref><ref id="B5"><mixed-citation xmlns:xlink="http://www.w3.org/1999/xlink" xlink:type="simple"><person-group><name name-style="western"><surname>Costa Lima</surname><given-names>A</given-names></name></person-group> (<year>1941</year>) <article-title>Considerações sobre alguns reduviideos da subfamília “<tp:taxon-name><tp:taxon-name-part taxon-name-part-type="subfamily">Stenopodinae</tp:taxon-name-part></tp:taxon-name>”.</article-title><source>Revista Brasileira de Biologia</source><volume>1</volume>: <fpage>337</fpage>–<lpage>342</lpage>.</mixed-citation></ref><ref id="B32"><mixed-citation xmlns:xlink="http://www.w3.org/1999/xlink" xlink:type="simple"><person-group><name name-style="western"><surname>Wygodzinsky</surname><given-names>P</given-names></name></person-group> (<year>1949</year>) <article-title>Elenco sistematico de los reduviiformes americanos. Instituto de Medicina Regional de la Universidad Nacional de Tucumán.</article-title><source>Monografia</source><volume>1</volume>: <fpage>1</fpage>–<lpage>102</lpage>.</mixed-citation></ref><ref id="B29"><mixed-citation xmlns:xlink="http://www.w3.org/1999/xlink" xlink:type="simple"><person-group><name name-style="western"><surname>Villiers</surname><given-names>A</given-names></name></person-group> (<year>1971</year>) <article-title><tp:taxon-name><tp:taxon-name-part taxon-name-part-type="family">Reduviidae</tp:taxon-name-part></tp:taxon-name> [<tp:taxon-name><tp:taxon-name-part taxon-name-part-type="suborder">Heteroptera</tp:taxon-name-part></tp:taxon-name>] récoltés en Guyane Française par la mission du Muséum national d’Histoire naturelle. Annales de la Société entomologique de France (n.s.</article-title><source>)</source><volume>7</volume>: <fpage>679</fpage>–<lpage>684</lpage>. <ext-link xlink:href="10.1080/21686351.1971.12277966" ext-link-type="doi" xlink:type="simple">https://doi.org/10.1080/21686351.1971.12277966</ext-link></mixed-citation></ref><ref id="B12"><mixed-citation xmlns:xlink="http://www.w3.org/1999/xlink" xlink:type="simple"><person-group><name name-style="western"><surname>Giacchi</surname><given-names>JC</given-names></name></person-group> (<year>1985</year>) <article-title>Revision de los stenopodainos americanos. VII. Redescripcion de los generos <italic><tp:taxon-name><tp:taxon-name-part taxon-name-part-type="genus">Pnirontis</tp:taxon-name-part></tp:taxon-name></italic> Stal, 1859; <italic><tp:taxon-name><tp:taxon-name-part taxon-name-part-type="genus">Pnohirmus</tp:taxon-name-part></tp:taxon-name></italic> Stal, 1859; <italic><tp:taxon-name><tp:taxon-name-part taxon-name-part-type="genus">Ctenotrachelus</tp:taxon-name-part></tp:taxon-name></italic> Stal, 1868; <italic><tp:taxon-name><tp:taxon-name-part taxon-name-part-type="genus">Ocrioessa</tp:taxon-name-part></tp:taxon-name></italic> Bergroth, 1918 y <italic><tp:taxon-name><tp:taxon-name-part taxon-name-part-type="genus">Kodormus</tp:taxon-name-part></tp:taxon-name></italic> Barber, 1930 (<tp:taxon-name><tp:taxon-name-part taxon-name-part-type="suborder">Heteroptera</tp:taxon-name-part></tp:taxon-name>, <tp:taxon-name><tp:taxon-name-part taxon-name-part-type="family">Reduviidae</tp:taxon-name-part></tp:taxon-name>). Physis. Secc.</article-title><source>C</source><volume>43</volume>: <fpage>61</fpage>–<lpage>70</lpage>.</mixed-citation></ref><ref id="B22"><mixed-citation xmlns:xlink="http://www.w3.org/1999/xlink" xlink:type="simple"><person-group><name name-style="western"><surname>Maldonado</surname><given-names>CJ</given-names></name></person-group> (<year>1990</year>) <source>Systematic catalogue of the <tp:taxon-name><tp:taxon-name-part taxon-name-part-type="family">Reduviidae</tp:taxon-name-part></tp:taxon-name> of the World. Caribbean Journal of Science, Special publication No.</source><publisher-name>1</publisher-name>, <publisher-loc>University of Puerto Rico, Mayagüez, Puerto Rico</publisher-loc>, <size units="page">694 pp</size>.</mixed-citation></ref><ref id="B3"><mixed-citation xmlns:xlink="http://www.w3.org/1999/xlink" xlink:type="simple"><person-group><name name-style="western"><surname>Bérenger</surname><given-names>J-M</given-names></name><name name-style="western"><surname>Maldonado</surname><given-names>CJ</given-names></name></person-group> (<year>1996</year>) <article-title>Une nouvelle espèce du genre Néotropical <italic><tp:taxon-name><tp:taxon-name-part taxon-name-part-type="genus">Kodormus</tp:taxon-name-part></tp:taxon-name></italic> Barber [<tp:taxon-name><tp:taxon-name-part taxon-name-part-type="suborder">Heteroptera</tp:taxon-name-part></tp:taxon-name>, <tp:taxon-name><tp:taxon-name-part taxon-name-part-type="family">Reduviidae</tp:taxon-name-part></tp:taxon-name>, <tp:taxon-name><tp:taxon-name-part taxon-name-part-type="subfamily">Stenopodainae</tp:taxon-name-part></tp:taxon-name>]. Revue Française d’Entomologie (n.s.</article-title><source>)</source><volume>18</volume>: <fpage>35</fpage>–<lpage>37</lpage>.</mixed-citation></ref><ref id="B10"><mixed-citation xmlns:xlink="http://www.w3.org/1999/xlink" xlink:type="simple"><person-group><name name-style="western"><surname>Froeschner</surname><given-names>RC</given-names></name></person-group> (<year>1999</year>) <article-title>True bugs (<tp:taxon-name><tp:taxon-name-part taxon-name-part-type="suborder">Heteroptera</tp:taxon-name-part></tp:taxon-name>) of Panama: A synoptic catalog as a contribution to the study of Panamanian biodiversity.</article-title><source>Memoirs of the American Entomological Institute</source><volume>61</volume>: <fpage>1</fpage>–<lpage>393</lpage>.</mixed-citation></ref><ref id="B8"><mixed-citation xmlns:xlink="http://www.w3.org/1999/xlink" xlink:type="simple"><person-group><name name-style="western"><surname>Forero</surname><given-names>D</given-names></name></person-group> (<year>2004</year>) <article-title>Capítulo 5. Diagnosis de los gêneros neotropicales de la família <tp:taxon-name><tp:taxon-name-part taxon-name-part-type="family">Reduviidae</tp:taxon-name-part></tp:taxon-name> (<tp:taxon-name><tp:taxon-name-part taxon-name-part-type="order">Hemiptera</tp:taxon-name-part></tp:taxon-name>: <tp:taxon-name><tp:taxon-name-part taxon-name-part-type="suborder">Heteroptera</tp:taxon-name-part></tp:taxon-name>), y su distribución em Colombia (excepto <tp:taxon-name><tp:taxon-name-part taxon-name-part-type="subfamily">Harpactorinae</tp:taxon-name-part></tp:taxon-name>).</article-title> In: <person-group><name name-style="western"><surname>Fernández</surname><given-names>F</given-names></name><name name-style="western"><surname>Andrade</surname><given-names>G</given-names></name><name name-style="western"><surname>Amat</surname><given-names>G</given-names></name></person-group> (<role>Eds</role>) <issue-title>Insectos de Colombia (Vol.</issue-title><source>3). Universidade Nacional de Colombia, Bogotá</source>, <fpage>128</fpage>–<lpage>275</lpage>.</mixed-citation></ref><ref id="B9"><mixed-citation xmlns:xlink="http://www.w3.org/1999/xlink" xlink:type="simple"><person-group><name name-style="western"><surname>Forero</surname><given-names>D</given-names></name></person-group> (<year>2006</year>) <article-title>New records of <tp:taxon-name><tp:taxon-name-part taxon-name-part-type="family">Reduviidae</tp:taxon-name-part></tp:taxon-name> (<tp:taxon-name><tp:taxon-name-part taxon-name-part-type="order">Hemiptera</tp:taxon-name-part></tp:taxon-name>: <tp:taxon-name><tp:taxon-name-part taxon-name-part-type="suborder">Heteroptera</tp:taxon-name-part></tp:taxon-name>) from Colombia and other Neotropical countries.</article-title><source>Zootaxa</source><volume>1107</volume>(<issue>1</issue>): <fpage>1</fpage>–<lpage>47</lpage>. <ext-link xlink:href="10.11646/zootaxa.1107.1.1" ext-link-type="doi" xlink:type="simple">https://doi.org/10.11646/zootaxa.1107.1.1</ext-link></mixed-citation></ref><ref id="B17"><mixed-citation xmlns:xlink="http://www.w3.org/1999/xlink" xlink:type="simple"><person-group><name name-style="western"><surname>Gil-Santana</surname><given-names>HR</given-names></name><name name-style="western"><surname>Husemann</surname><given-names>M</given-names></name></person-group> (<year>2023</year>) <article-title>New records of <tp:taxon-name><tp:taxon-name-part taxon-name-part-type="family">Reduviidae</tp:taxon-name-part></tp:taxon-name> (<tp:taxon-name><tp:taxon-name-part taxon-name-part-type="order">Hemiptera</tp:taxon-name-part></tp:taxon-name>: <tp:taxon-name><tp:taxon-name-part taxon-name-part-type="suborder">Heteroptera</tp:taxon-name-part></tp:taxon-name>) from Costa Rica, Ecuador, French Guiana, Paraguay and Peru.</article-title><source>Revista Chilena de Entomologia</source><volume>49</volume>(<issue>2</issue>): <fpage>395</fpage>–<lpage>412</lpage>. <ext-link xlink:href="10.35249/rche.49.2.23.23" ext-link-type="doi" xlink:type="simple">https://doi.org/10.35249/rche.49.2.23.23</ext-link></mixed-citation></ref><ref id="B1"><mixed-citation xmlns:xlink="http://www.w3.org/1999/xlink" xlink:type="simple"><person-group><name name-style="western"><surname>Barber</surname><given-names>HG</given-names></name></person-group> (<year>1930</year>) <article-title>Essay on the subfamily <tp:taxon-name><tp:taxon-name-part taxon-name-part-type="subfamily">Stenopodinae</tp:taxon-name-part></tp:taxon-name> of the New World. Entomologica Americana n.s.</article-title><volume>10</volume>: <fpage>149</fpage>–<lpage>238</lpage>.</mixed-citation></ref><ref id="B30"><mixed-citation xmlns:xlink="http://www.w3.org/1999/xlink" xlink:type="simple"><person-group><name name-style="western"><surname>Weirauch</surname><given-names>C</given-names></name></person-group> (<year>2007</year>) <article-title>Hairy attachment structures in <tp:taxon-name><tp:taxon-name-part taxon-name-part-type="family">Reduviidae</tp:taxon-name-part></tp:taxon-name> (<tp:taxon-name><tp:taxon-name-part taxon-name-part-type="infraorder">Cimicomorpha</tp:taxon-name-part></tp:taxon-name>, <tp:taxon-name><tp:taxon-name-part taxon-name-part-type="suborder">Heteroptera</tp:taxon-name-part></tp:taxon-name>), with observations on the fossula spongiosa in some other <tp:taxon-name><tp:taxon-name-part taxon-name-part-type="infraorder">Cimicomorpha</tp:taxon-name-part></tp:taxon-name>.</article-title><source>Zoologischer Anzeiger</source><volume>246</volume>(<issue>3</issue>): <fpage>155</fpage>–<lpage>175</lpage>. <ext-link xlink:href="10.1016/j.jcz.2007.03.003" ext-link-type="doi" xlink:type="simple">https://doi.org/10.1016/j.jcz.2007.03.003</ext-link></mixed-citation></ref><ref id="B33"><mixed-citation xmlns:xlink="http://www.w3.org/1999/xlink" xlink:type="simple"><person-group><name name-style="western"><surname>Wygodzinsky</surname><given-names>P</given-names></name><name name-style="western"><surname>Giacchi</surname><given-names>JC</given-names></name></person-group> (<year>1994</year>) <article-title>Key to the genera of <tp:taxon-name><tp:taxon-name-part taxon-name-part-type="subfamily">Stenopodainae</tp:taxon-name-part></tp:taxon-name> of the New World (<tp:taxon-name><tp:taxon-name-part taxon-name-part-type="class">Insecta</tp:taxon-name-part></tp:taxon-name>, <tp:taxon-name><tp:taxon-name-part taxon-name-part-type="suborder">Heteroptera</tp:taxon-name-part></tp:taxon-name>, <tp:taxon-name><tp:taxon-name-part taxon-name-part-type="family">Reduviidae</tp:taxon-name-part></tp:taxon-name>). Physis Secc.</article-title><source>C</source><volume>49</volume>: <fpage>5</fpage>–<lpage>9</lpage>.</mixed-citation></ref></ref-list></tp:taxon-treatment>
