# Supplementary material for: ﻿A new species of Kodormus Barber, with a redescription of the genus, taxonomic notes, and a key to the species of the genus (Hemiptera, Heteroptera, Reduviidae, Stenopodainae)
Source: Zookeys. 2023 Oct 6;1181:265–98. doi: 10.3897/zookeys.1181.108463 (PMC10576240; doi:10.3897/zookeys.1181.108463)
Supplement: XML Treatment for Kodormus davidmartinsi [file zookeys.1181.108463-treatment4.xml]

<!DOCTYPE tp:taxon-treatment
  PUBLIC "-//TaxonX//DTD Taxonomic Treatment Publishing DTD v0 20100105//EN" "tax-treatment-NSO.dtd">
<tp:taxon-treatment xmlns:tp="http://www.plazi.org/taxpub"><tp:treatment-meta><kwd-group><label>Taxon classification</label><kwd>
              <named-content content-type="kingdom">Animalia</named-content>
            </kwd><kwd>
              <named-content content-type="order">Hemiptera</named-content>
            </kwd><kwd>
              <named-content content-type="family">Reduviidae</named-content>
            </kwd></kwd-group><mixed-citation publication-type="journal"><person-group><name><surname>Gil-Santana</surname><given-names>Hélcio R.</given-names></name><name><surname>Bérenger</surname><given-names>Jean-Michel</given-names></name><name><surname>Oliveira</surname><given-names>Jader</given-names></name></person-group><article-title>﻿A new species of <italic><tp:taxon-name><tp:taxon-name-part taxon-name-part-type="genus" reg="Kodormus">Kodormus</tp:taxon-name-part></tp:taxon-name></italic> Barber, with a redescription of the genus, taxonomic notes, and a key to the species of the genus (<tp:taxon-name><tp:taxon-name-part taxon-name-part-type="order">Hemiptera</tp:taxon-name-part></tp:taxon-name>, <tp:taxon-name><tp:taxon-name-part taxon-name-part-type="suborder">Heteroptera</tp:taxon-name-part></tp:taxon-name>, <tp:taxon-name><tp:taxon-name-part taxon-name-part-type="family">Reduviidae</tp:taxon-name-part></tp:taxon-name>, <tp:taxon-name><tp:taxon-name-part taxon-name-part-type="subfamily">Stenopodainae</tp:taxon-name-part></tp:taxon-name>)</article-title><source>Zookeys</source><day>06</day><month>10</month><year>2023</year><volume>1181</volume><fpage>265</fpage><lpage>298</lpage><pub-id pub-id-type="doi">10.3897/zookeys.1181.108463</pub-id></mixed-citation></tp:treatment-meta><tp:nomenclature><label>﻿</label><tp:taxon-name>
            <object-id xmlns:xlink="http://www.w3.org/1999/xlink" content-type="arpha" xlink:type="simple">9DEEB7E4-18ED-57D8-9733-4331BADC5D62</object-id>
            <tp:taxon-name-part taxon-name-part-type="genus" reg="Kodormus">Kodormus</tp:taxon-name-part>
            <tp:taxon-name-part taxon-name-part-type="species" reg="davidmartinsi">davidmartinsi</tp:taxon-name-part>
            <object-id xmlns:xlink="http://www.w3.org/1999/xlink" content-type="zoobank" xlink:type="simple">https://zoobank.org/0EB02FCF-1149-40D3-B7F6-5451A1588C4B</object-id>
          </tp:taxon-name><tp:taxon-status xmlns:xlink="http://www.w3.org/1999/xlink" xlink:type="simple">sp. nov.</tp:taxon-status><xref ref-type="fig" rid="F14">Figs 91–95</xref><xref ref-type="fig" rid="F15">, 96–104</xref><tp:nomenclature-citation-list><tp:nomenclature-citation><tp:taxon-name>
                <tp:taxon-name-part taxon-name-part-type="genus" reg="Kodormus">Kodormus</tp:taxon-name-part>
                <tp:taxon-name-part taxon-name-part-type="species" reg="barberi">barberi</tp:taxon-name-part>
              </tp:taxon-name><comment>; <xref ref-type="bibr" rid="B16">Gil-Santana and Alencar 2001</xref>: 173 [checklist; misidentification].</comment></tp:nomenclature-citation></tp:nomenclature-citation-list></tp:nomenclature><tp:treatment-sec sec-type="notes" id="SECID0EX2BG"><title>Notes.</title><p><xref ref-type="bibr" rid="B16">Gil-Santana and Alencar (2001)</xref> based on a male specimen from a Natural Reserve in Linhares, Espírito Santo State, Brazil, included <italic><tp:taxon-name><tp:taxon-name-part taxon-name-part-type="genus" reg="Kodormus">Kodormus</tp:taxon-name-part><tp:taxon-name-part taxon-name-part-type="species" reg="barberi">barberi</tp:taxon-name-part></tp:taxon-name></italic> in a checklist of <tp:taxon-name><tp:taxon-name-part taxon-name-part-type="family">Reduviidae</tp:taxon-name-part></tp:taxon-name> of this locality. However, a re-examination of the specimen from Linhares made it clear that it belongs to the new species, <italic><tp:taxon-name><tp:taxon-name-part taxon-name-part-type="genus" reg="Kodormus">K.</tp:taxon-name-part><tp:taxon-name-part taxon-name-part-type="species" reg="davidmartinsi">davidmartinsi</tp:taxon-name-part></tp:taxon-name></italic> sp. nov., with the designation of this specimen as the holotype. An additional specimen from the same locality was included as a paratype.</p></tp:treatment-sec><tp:treatment-sec sec-type="type material" id="SECID0E33BG"><title>Type material examined.</title><p>Brazil, Espírito Santo: Linhares, Reserva Natural Vale, <named-content xmlns:xlink="http://www.w3.org/1999/xlink" content-type="dwc:verbatimCoordinates" xlink:type="simple"><named-content content-type="geo-json" specific-use="{&#34;type&#34;:&#34;Point&#34;,&#34;coordinates&#34;:[-40.066667,-19.150000]}" id="NCID0EF4BG" xlink:type="simple">19°09'S, 40°04'W</named-content></named-content>, José Simplício dos Santos leg., <bold><italic>male holotype</italic></bold>, xi.1990 (<named-content xmlns:xlink="http://www.w3.org/1999/xlink" content-type="dwc:institutional_code" xlink:title="Collection of National Museum of the Federal University of Rio de Janeiro, Rio de Janeiro" xlink:href="http://grbio.org/institution/museu-nacionaluniversidade-federal-de-rio-de-janeiro" xlink:type="simple">MNRJ</named-content>); same locality and collector, 1 <bold><italic>male paratype</italic></bold>, 11.xii.1987, <abbrev xmlns:xlink="http://www.w3.org/1999/xlink" xlink:title="Coleção de Triatomíneos do Instituto Oswaldo Cruz" id="ABBRID0EU4BG" xlink:type="simple">CTIOC</abbrev> n° 13832 (<abbrev xmlns:xlink="http://www.w3.org/1999/xlink" xlink:title="Coleção de Triatomíneos do Instituto Oswaldo Cruz" id="ABBRID0EY4BG" xlink:type="simple">CTIOC</abbrev>).</p></tp:treatment-sec><tp:treatment-sec sec-type="diagnosis" id="SECID0E34BG"><title>Diagnosis.</title><p><italic><tp:taxon-name><tp:taxon-name-part taxon-name-part-type="genus" reg="Kodormus">Kodormus</tp:taxon-name-part><tp:taxon-name-part taxon-name-part-type="species" reg="davidmartinsi">davidmartinsi</tp:taxon-name-part></tp:taxon-name></italic> sp. nov. and <italic><tp:taxon-name><tp:taxon-name-part taxon-name-part-type="genus" reg="Kodormus">K.</tp:taxon-name-part><tp:taxon-name-part taxon-name-part-type="species" reg="barberi">barberi</tp:taxon-name-part></tp:taxon-name></italic> may be separated from other species of the genus by the presence of connexival margins of segments III–V lobulated. These species may be separated from each other by the larger lobulated portion of connexival segment V in <italic><tp:taxon-name><tp:taxon-name-part taxon-name-part-type="genus" reg="Kodormus">K.</tp:taxon-name-part><tp:taxon-name-part taxon-name-part-type="species" reg="davidmartinsi">davidmartinsi</tp:taxon-name-part></tp:taxon-name></italic> sp. nov. Additionally, <italic><tp:taxon-name><tp:taxon-name-part taxon-name-part-type="genus" reg="Kodormus">K.</tp:taxon-name-part><tp:taxon-name-part taxon-name-part-type="species" reg="davidmartinsi">davidmartinsi</tp:taxon-name-part></tp:taxon-name></italic> sp. nov. has smaller integumental setigerous spiniferous processes, shorter processes of disc of fore lobe of pronotum, humeral angles, scutellum and rounded latero-distal margins of abdominal segment VII. In male genitalia, the medial process of pygophore in anterior view, is subtriangular in <italic><tp:taxon-name><tp:taxon-name-part taxon-name-part-type="genus" reg="Kodormus">K.</tp:taxon-name-part><tp:taxon-name-part taxon-name-part-type="species" reg="davidmartinsi">davidmartinsi</tp:taxon-name-part></tp:taxon-name></italic> sp. nov. and spiniform in <italic><tp:taxon-name><tp:taxon-name-part taxon-name-part-type="genus" reg="Kodormus">K.</tp:taxon-name-part><tp:taxon-name-part taxon-name-part-type="species" reg="barberi">barberi</tp:taxon-name-part></tp:taxon-name></italic>.</p></tp:treatment-sec><tp:treatment-sec sec-type="description" id="SECID0EFAAI"><title>Description.</title><p><bold>Male.</bold> Figs <xref ref-type="fig" rid="F14">91</xref>–<xref ref-type="fig" rid="F15">104</xref>. Measurements (mm) (holotype / paratype): <bold><italic>Total length</italic></bold>: 20.5 / 21.5; <bold><italic>head</italic></bold>: total length (excluding neck, lateral view): 3.2 / 3.1; maximum width across eyes: 2.4 / 2.7; length of anteocular portion: 1.6 / 1.6; length of postocular portion: 0.8 / 0.7; interocular space (synthlipsis): 1.0 / 1.1; transverse width of right eye: 0.7 / 0.8; length of right eye: 0.8 / 0.9; lengths of antennal segments: scape: 1.3 / 1.4; pedicel: 3.0 / 3.0; basiflagellomere 0.8 / 0.6; distiflagellomere: 0.8 [approx.; very curved] / absent; lengths of labial segments: II [first visible]: 1.6 / 1.7; III: 1.4 / 1.6; IV: 0.9 / 0.9. <bold><italic>Thorax</italic></bold>: pronotum: length of fore lobe (at midline): 1.9 / 1.9; length of hind lobe (at midline): 1.8 / 1.8; width at posterior margin: 4.7 / 5.0. Fore legs: length of femur: 5.4 / 5.6; maximum width of femur at mid portion: 1.3 / 1.4; length of tibia: 5.2 / 5.4; length of pad: 0.1 / 0.2; length of tarsus: 0.7 / 0.8; middle legs: length of femur: 6.5 / 7.2; maximum width of femur at mid portion: 0.45 / 0.45; length of tibia: 6.4 / 7.5; length of pad: 0.2 / 0.2; length of tarsus: 1.5 / 1.5; hind legs: length of femur: 10.0 / 11.5; maximum width of femur at mid portion: 0.5 / 0.5; length of tibia: 12.8 / 13.8; length of tarsus: 1.8 / 1.9. <bold><italic>Abdomen</italic></bold>: length: 11.2 / 11.7; maximum width (measured between outer margins of anterior portion of sternite V): 6.1 / 6.5; maximum distance between outer margins of lobulated prominence of connexival segment V: 9.2 / 8.8. <bold><italic>Coloration</italic></bold> (Figs <xref ref-type="fig" rid="F14">91–93</xref>, <xref ref-type="fig" rid="F15">96</xref>, <xref ref-type="fig" rid="F15">97</xref>): generally dark brownish with ill-defined scattered pale portions or markings on head, femora and sternites; hemelytra, except basal portion, paler, more in the paratype. Antenna pale brownish; scape with irregular scattered dark small markings; apex of pedicel dark. The following portions variably paler: glabrous areas of head and fore femora, more intensively in the holotype; inferior margin of fore supracoxal lobe; upper portions of lateral surfaces and apices of femora; a pair of linear markings at basal portions of tibiae; median portion of tergites I–V (Fig. <xref ref-type="fig" rid="F15">96</xref>), progressively in less extent from the former to the latter; margins of sternites between segments II–VI; on the latter, at each lateral side, a pair of rounded (paratype) or irregular (holotype) small markings on basal margin of these segments and another similar markings between basal and distal margins (Fig. <xref ref-type="fig" rid="F15">97</xref>). <bold><italic>Structure</italic></bold> and <bold><italic>vestiture</italic></bold> (Figs <xref ref-type="fig" rid="F14">91</xref>–<xref ref-type="fig" rid="F15">97</xref>): Postocular region of the head with only one ramose setigerous process posterolaterally at each side (Fig. <xref ref-type="fig" rid="F14">94</xref>). Processes of scutellum and humeri short. Fore trochanters with two pairs of spiny tubercles on internal surface. Fore femora with a basal group from two to four spiny, relatively small, rounded tubercles, a midline row with eight spiny rounded tubercles and two (holotype) and four (paratype) others close to this row on anterior surface. Fore tarsi bi-segmented; the second segment ~ 3× as long as the first segment (Fig. <xref ref-type="fig" rid="F14">95</xref>). Connexival margins of segments III–VI lobulated; those on segments III–V have the external margin sinuated at median portion and a short spiny prominence at latero-distal angle in holotype, while in paratype the external margin is faintly curved without spiny prominences (Figs <xref ref-type="fig" rid="F14">91–93</xref>, <xref ref-type="fig" rid="F15">96</xref>, <xref ref-type="fig" rid="F15">97</xref>). Membrane of hemelytra not reaching apex of abdomen (Figs <xref ref-type="fig" rid="F14">91–93</xref>). Lateroapical margins of abdomen curved, slightly prominent (Fig. <xref ref-type="fig" rid="F15">96</xref>). <bold><italic>Male terminalia</italic></bold> (Figs <xref ref-type="fig" rid="F15">98–104</xref>): medial process of pygophore subtriangular in anterior view (Fig. <xref ref-type="fig" rid="F15">100</xref>).</p><fig id="F14" position="float" orientation="portrait"><object-id xmlns:xlink="http://www.w3.org/1999/xlink" content-type="doi" xlink:type="simple">10.3897/zookeys.1181.108463.figures91-95</object-id><object-id xmlns:xlink="http://www.w3.org/1999/xlink" content-type="arpha" xlink:type="simple">B4815753-9E32-5348-8BFE-660B7845D6D7</object-id><label>Figures 91–95.</label><caption><p><italic><tp:taxon-name><tp:taxon-name-part taxon-name-part-type="genus" reg="Kodormus">Kodormus</tp:taxon-name-part><tp:taxon-name-part taxon-name-part-type="species" reg="davidmartinsi">davidmartinsi</tp:taxon-name-part></tp:taxon-name></italic> sp. nov., male <bold>91–94</bold> dorsal view <bold>91, 92</bold> holotype <bold>93</bold> paratype <bold>94</bold> postocular portion of the head, the arrow points to a posterolateral ramose setigerous process <bold>95</bold> fore leg, apex of tibia and tarsus, lateral view. Scale bars: 5.0 mm (<bold>91–93</bold>); 0.5 mm (<bold>94</bold>); 0.2 mm (<bold>95</bold>).</p></caption><graphic xmlns:xlink="http://www.w3.org/1999/xlink" xlink:href="zookeys-1181-265_article-108463__-g014.jpg" position="float" orientation="portrait" xlink:type="simple" id="oo_917572.jpg"><uri content-type="original_file" xlink:type="simple">https://binary.pensoft.net/fig/917572</uri></graphic></fig><fig id="F15" position="float" orientation="portrait"><object-id xmlns:xlink="http://www.w3.org/1999/xlink" content-type="doi" xlink:type="simple">10.3897/zookeys.1181.108463.figures96-104</object-id><object-id xmlns:xlink="http://www.w3.org/1999/xlink" content-type="arpha" xlink:type="simple">57B07878-5F18-587D-9B84-C61C8A7F990C</object-id><label>Figures 96–104.</label><caption><p><italic><tp:taxon-name><tp:taxon-name-part taxon-name-part-type="genus" reg="Kodormus">Kodormus</tp:taxon-name-part><tp:taxon-name-part taxon-name-part-type="species" reg="davidmartinsi">davidmartinsi</tp:taxon-name-part></tp:taxon-name></italic> sp. nov., male <bold>96, 97</bold> abdomen of the paratype <bold>96</bold> dorsal view <bold>97, 98</bold> ventral view <bold>98</bold> eighth sternite <bold>99–104</bold> male genitalia <bold>99</bold> pygophore and parameres (proctiger and phallus extracted), dorsal view <bold>100</bold> medial process of pygophore, anterior view <bold>101</bold> phallus, lateral view <bold>102–104</bold> dorsal view <bold>102</bold> pedicel and basal portion of phallothecal sclerite and struts <bold>103</bold> dorsal phallothecal sclerite and struts (endosoma extracted) <bold>104</bold> endosoma. Abbreviations: <bold>ba</bold>: basal plate arm; <bold>br</bold>: bridge; <bold>dm</bold>: distal margin of endosoma; <bold>ds</bold>: dorsal phallothecal sclerite; <bold>ed</bold>: endosoma; <bold>pa</bold>: paramere; <bold>pd</bold>: pedicel; <bold>mp</bold>: medial process of pygophore; <bold>py</bold>: pygophore; <bold>st</bold>: struts. Scale bars: 2.0 mm (<bold>96, 97</bold>); 0.5 mm (<bold>98, 99</bold>); 0.2 mm (<bold>101–104</bold>); 0.1 mm (<bold>100</bold>).</p></caption><graphic xmlns:xlink="http://www.w3.org/1999/xlink" xlink:href="zookeys-1181-265_article-108463__-g015.jpg" position="float" orientation="portrait" xlink:type="simple" id="oo_917573.jpg"><uri content-type="original_file" xlink:type="simple">https://binary.pensoft.net/fig/917573</uri></graphic></fig></tp:treatment-sec><tp:treatment-sec sec-type="etymology" id="SECID0EBHAI"><title>Etymology.</title><p>The new species is named in honor of Dr. David dos Santos Martins, researcher of the Instituto Capixaba de Pesquisa, Assistência Técnica e Extensão Rural (INCAPER), Vitória, Espírito Santo, Brazil, for his great contribution to the knowledge of the entomofauna of the State of Espírito Santo where the new species was found.</p></tp:treatment-sec><tp:treatment-sec sec-type="distribution" id="SECID0EGHAI"><title>Distribution.</title><p>Brazil (State of Espírito Santo).</p></tp:treatment-sec><ref-list><ref id="B16"><mixed-citation xmlns:xlink="http://www.w3.org/1999/xlink" xlink:type="simple"><person-group><name name-style="western"><surname>Gil-Santana</surname><given-names>HR</given-names></name><name name-style="western"><surname>Alencar</surname><given-names>J</given-names></name></person-group> (<year>2001</year>) <article-title><tp:taxon-name><tp:taxon-name-part taxon-name-part-type="family">Reduviidae</tp:taxon-name-part></tp:taxon-name> da Reserva Florestal de Linhares, Espírito Santo, Brasil (<tp:taxon-name><tp:taxon-name-part taxon-name-part-type="order">Hemiptera</tp:taxon-name-part></tp:taxon-name>-<tp:taxon-name><tp:taxon-name-part taxon-name-part-type="suborder">Heteroptera</tp:taxon-name-part></tp:taxon-name>).</article-title><source>Revista Brasileira de Zoociências</source><volume>3</volume>: <fpage>171</fpage>–<lpage>176</lpage>.</mixed-citation></ref></ref-list></tp:taxon-treatment>
