# Supplementary material for: ﻿A new species of Kodormus Barber, with a redescription of the genus, taxonomic notes, and a key to the species of the genus (Hemiptera, Heteroptera, Reduviidae, Stenopodainae)
Source: Zookeys. 2023 Oct 6;1181:265–98. doi: 10.3897/zookeys.1181.108463 (PMC10576240; doi:10.3897/zookeys.1181.108463)
Supplement: XML Treatment for Kodormus oscurus [file zookeys.1181.108463-treatment5.xml]

<!DOCTYPE tp:taxon-treatment
  PUBLIC "-//TaxonX//DTD Taxonomic Treatment Publishing DTD v0 20100105//EN" "tax-treatment-NSO.dtd">
<tp:taxon-treatment xmlns:tp="http://www.plazi.org/taxpub"><tp:treatment-meta><kwd-group><label>Taxon classification</label><kwd>
              <named-content content-type="kingdom">Animalia</named-content>
            </kwd><kwd>
              <named-content content-type="order">Hemiptera</named-content>
            </kwd><kwd>
              <named-content content-type="family">Reduviidae</named-content>
            </kwd></kwd-group><mixed-citation publication-type="journal"><person-group><name><surname>Gil-Santana</surname><given-names>Hélcio R.</given-names></name><name><surname>Bérenger</surname><given-names>Jean-Michel</given-names></name><name><surname>Oliveira</surname><given-names>Jader</given-names></name></person-group><article-title>﻿A new species of <italic><tp:taxon-name><tp:taxon-name-part taxon-name-part-type="genus" reg="Kodormus">Kodormus</tp:taxon-name-part></tp:taxon-name></italic> Barber, with a redescription of the genus, taxonomic notes, and a key to the species of the genus (<tp:taxon-name><tp:taxon-name-part taxon-name-part-type="order">Hemiptera</tp:taxon-name-part></tp:taxon-name>, <tp:taxon-name><tp:taxon-name-part taxon-name-part-type="suborder">Heteroptera</tp:taxon-name-part></tp:taxon-name>, <tp:taxon-name><tp:taxon-name-part taxon-name-part-type="family">Reduviidae</tp:taxon-name-part></tp:taxon-name>, <tp:taxon-name><tp:taxon-name-part taxon-name-part-type="subfamily">Stenopodainae</tp:taxon-name-part></tp:taxon-name>)</article-title><source>Zookeys</source><day>06</day><month>10</month><year>2023</year><volume>1181</volume><fpage>265</fpage><lpage>298</lpage><pub-id pub-id-type="doi">10.3897/zookeys.1181.108463</pub-id></mixed-citation></tp:treatment-meta><tp:nomenclature><label>﻿</label><tp:taxon-name>
            <object-id xmlns:xlink="http://www.w3.org/1999/xlink" content-type="arpha" xlink:type="simple">1AD542AC-D9A3-5B16-981B-B68879476D71</object-id>
            <tp:taxon-name-part taxon-name-part-type="genus" reg="Kodormus">Kodormus</tp:taxon-name-part>
            <tp:taxon-name-part taxon-name-part-type="species" reg="oscurus">oscurus</tp:taxon-name-part>
          </tp:taxon-name><tp:taxon-authority>Maldonado &amp; Bérenger, 1996</tp:taxon-authority><xref ref-type="fig" rid="F16">Figs 105–110</xref><tp:nomenclature-citation-list><tp:nomenclature-citation><tp:taxon-name>
                <tp:taxon-name-part taxon-name-part-type="genus" reg="Kodormus">Kodormus</tp:taxon-name-part>
                <tp:taxon-name-part taxon-name-part-type="species" reg="oscurus">oscurus</tp:taxon-name-part>
              </tp:taxon-name><comment>Maldonado &amp; Berénger, 1996 in <xref ref-type="bibr" rid="B3">Bérenger and Maldonado 1996</xref>: 35–37, figs 1–7 [description]; <xref ref-type="bibr" rid="B8">Forero 2004</xref>: 166 [citation].</comment></tp:nomenclature-citation></tp:nomenclature-citation-list></tp:nomenclature><tp:treatment-sec sec-type="notes" id="SECID0EKJAI"><title>Notes.</title><p><italic><tp:taxon-name><tp:taxon-name-part taxon-name-part-type="genus" reg="Kodormus">Kodormus</tp:taxon-name-part><tp:taxon-name-part taxon-name-part-type="species" reg="oscurus">oscurus</tp:taxon-name-part></tp:taxon-name></italic> was described based on 10 males collected in Bolivia (<xref ref-type="bibr" rid="B3">Bérenger and Maldonado 1996</xref>).</p></tp:treatment-sec><tp:treatment-sec sec-type="type material" id="SECID0E6JAI"><title>Type material examined.</title><p>Bolivia: Ixiamas, Beni, oct. 1993, 270 m, Bleuzen leg., 1 <bold><italic>male paratype</italic></bold>; Pucara, Beni, oct. 1993, 750 m, Bleuzen leg., 1 <bold><italic>male paratype</italic></bold> (<abbrev xmlns:xlink="http://www.w3.org/1999/xlink" xlink:title="Jean-Michel Bérenger private collection" id="ABBRID0ELKAI" xlink:type="simple">J-MB</abbrev>).</p></tp:treatment-sec><tp:treatment-sec sec-type="diagnosis" id="SECID0EPKAI"><title>Diagnosis.</title><p><italic><tp:taxon-name><tp:taxon-name-part taxon-name-part-type="genus" reg="Kodormus">Kodormus</tp:taxon-name-part><tp:taxon-name-part taxon-name-part-type="species" reg="oscurus">oscurus</tp:taxon-name-part></tp:taxon-name></italic> is separated by its general coloration, which is generally dark brown, while in the other species of <italic><tp:taxon-name><tp:taxon-name-part taxon-name-part-type="genus" reg="Kodormus">Kodormus</tp:taxon-name-part></tp:taxon-name></italic>, it is generally brownish. <italic><tp:taxon-name><tp:taxon-name-part taxon-name-part-type="genus" reg="Kodormus">Kodormus</tp:taxon-name-part><tp:taxon-name-part taxon-name-part-type="species" reg="oscurus">oscurus</tp:taxon-name-part></tp:taxon-name></italic> seems closer to <italic><tp:taxon-name><tp:taxon-name-part taxon-name-part-type="genus" reg="Kodormus">K.</tp:taxon-name-part><tp:taxon-name-part taxon-name-part-type="species" reg="bruneosus">bruneosus</tp:taxon-name-part></tp:taxon-name></italic>, based on the denticulate latero-distal angles of connexival segments II–VI, but in the latter species these angles are less prominent.</p></tp:treatment-sec><tp:treatment-sec sec-type="description" id="SECID0E4LAI"><title>Description.</title><p><bold>Male.</bold> Figs <xref ref-type="fig" rid="F16">105–110</xref>. <bold><italic>Total length</italic></bold>: 19.5–25 mm. <bold><italic>Coloration</italic></bold> (Fig. <xref ref-type="fig" rid="F16">105</xref>): Generally dark brownish; hemelytra and sternites reddish brown, slightly paler than dark brownish portions. <bold><italic>Structure</italic></bold> and <bold><italic>vestiture</italic></bold> (Fig. <xref ref-type="fig" rid="F16">105</xref>): Postocular region of the head with two ramose setigerous processes posterolaterally at each side, very close to each other, the most posterior one slightly above of the other. Setigerous tubercles on serial line of postocular region of head very numerous, pale and conspicuous; those on the lateral margins of fore lobe of pronotum forming an irregular row, most of them pale. Tubercles on disc of fore lobe flat, rounded. Humeral angle short, spiniform. Process of scutellum short. Membrane of hemelytra varying from not reaching to reaching apex of abdomen. Fore tarsus three-segmented. Lateroapical margins of connexivum conspicuously prominent; those on segments IV and V are apically curved downward in some individuals. <bold><italic>Male genitalia</italic></bold> (Figs <xref ref-type="fig" rid="F16">106–110</xref>): medial process of pygophore enlarged; triangular in anterior view (Fig. <xref ref-type="fig" rid="F16">108</xref>).</p><fig id="F16" position="float" orientation="portrait"><object-id xmlns:xlink="http://www.w3.org/1999/xlink" content-type="doi" xlink:type="simple">10.3897/zookeys.1181.108463.figures105-110</object-id><object-id xmlns:xlink="http://www.w3.org/1999/xlink" content-type="arpha" xlink:type="simple">0A47026F-E17D-5FF5-9248-60437D879CDB</object-id><label>Figures 105–110.</label><caption><p><italic><tp:taxon-name><tp:taxon-name-part taxon-name-part-type="genus" reg="Kodormus">Kodormus</tp:taxon-name-part><tp:taxon-name-part taxon-name-part-type="species" reg="oscurus">oscurus</tp:taxon-name-part></tp:taxon-name></italic> Maldonado &amp; Bérenger, 1996, male paratype <bold>105–107</bold> dorsal view <bold>106–110</bold> male genitalia <bold>106, 107</bold> parameres <bold>106</bold> right <bold>107</bold> left <bold>108</bold> medial process of pygophore, anterodorsal view <bold>109, 110</bold> dorsal view <bold>109</bold> phallus <bold>110</bold> apex of dorsal phallothecal sclerite, struts and endosoma, arrows point to the distal margin of endosoma. Abbreviations: <bold>dm</bold>: distal margin of endosoma; <bold>ds</bold>: dorsal phallothecal sclerite; <bold>pd</bold>: pedicel; <bold>st</bold>: struts. Scale bars: 5.0 mm (<bold>105</bold>); 0.5 mm (<bold>108, 109</bold>); 0.2 mm (<bold>106, 107</bold>); 0.1 mm (<bold>110</bold>).</p></caption><graphic xmlns:xlink="http://www.w3.org/1999/xlink" xlink:href="zookeys-1181-265_article-108463__-g016.jpg" position="float" orientation="portrait" xlink:type="simple" id="oo_917574.jpg"><uri content-type="original_file" xlink:type="simple">https://binary.pensoft.net/fig/917574</uri></graphic></fig></tp:treatment-sec><tp:treatment-sec sec-type="distribution" id="SECID0ECPAI"><title>Distribution.</title><p>Bolivia (<xref ref-type="bibr" rid="B3">Bérenger and Maldonado 1996</xref>).</p></tp:treatment-sec><ref-list><ref id="B3"><mixed-citation xmlns:xlink="http://www.w3.org/1999/xlink" xlink:type="simple"><person-group><name name-style="western"><surname>Bérenger</surname><given-names>J-M</given-names></name><name name-style="western"><surname>Maldonado</surname><given-names>CJ</given-names></name></person-group> (<year>1996</year>) <article-title>Une nouvelle espèce du genre Néotropical <italic><tp:taxon-name><tp:taxon-name-part taxon-name-part-type="genus">Kodormus</tp:taxon-name-part></tp:taxon-name></italic> Barber [<tp:taxon-name><tp:taxon-name-part taxon-name-part-type="suborder">Heteroptera</tp:taxon-name-part></tp:taxon-name>, <tp:taxon-name><tp:taxon-name-part taxon-name-part-type="family">Reduviidae</tp:taxon-name-part></tp:taxon-name>, <tp:taxon-name><tp:taxon-name-part taxon-name-part-type="subfamily">Stenopodainae</tp:taxon-name-part></tp:taxon-name>]. Revue Française d’Entomologie (n.s.</article-title><source>)</source><volume>18</volume>: <fpage>35</fpage>–<lpage>37</lpage>.</mixed-citation></ref><ref id="B8"><mixed-citation xmlns:xlink="http://www.w3.org/1999/xlink" xlink:type="simple"><person-group><name name-style="western"><surname>Forero</surname><given-names>D</given-names></name></person-group> (<year>2004</year>) <article-title>Capítulo 5. Diagnosis de los gêneros neotropicales de la família <tp:taxon-name><tp:taxon-name-part taxon-name-part-type="family">Reduviidae</tp:taxon-name-part></tp:taxon-name> (<tp:taxon-name><tp:taxon-name-part taxon-name-part-type="order">Hemiptera</tp:taxon-name-part></tp:taxon-name>: <tp:taxon-name><tp:taxon-name-part taxon-name-part-type="suborder">Heteroptera</tp:taxon-name-part></tp:taxon-name>), y su distribución em Colombia (excepto <tp:taxon-name><tp:taxon-name-part taxon-name-part-type="subfamily">Harpactorinae</tp:taxon-name-part></tp:taxon-name>).</article-title> In: <person-group><name name-style="western"><surname>Fernández</surname><given-names>F</given-names></name><name name-style="western"><surname>Andrade</surname><given-names>G</given-names></name><name name-style="western"><surname>Amat</surname><given-names>G</given-names></name></person-group> (<role>Eds</role>) <issue-title>Insectos de Colombia (Vol.</issue-title><source>3). Universidade Nacional de Colombia, Bogotá</source>, <fpage>128</fpage>–<lpage>275</lpage>.</mixed-citation></ref></ref-list></tp:taxon-treatment>
